# Supplementary material for: Morphological specializations of mosquito CO2-sensing olfactory receptor neurons
Source: Proc Natl Acad Sci U S A. 2025 Oct 23;122(43):e2514666122. doi: 10.1073/pnas.2514666122 (PMC12582328; doi:10.1073/pnas.2514666122)
Supplement: Supplementary file 2 — Dataset S01 (XLSX) [file pnas.2514666122.sd01.xlsx]

## Sheet: cp sensillum morphometrics
Sensillum	Length (micron)	Surface Area (micron^2)	Volume (micron^3)
1	14.8838	95.4691	36.4912
5	14.1733	80.4651	31.7451
6	12.888	77.7119	32.4091
8	11.4842	83.0439	39.9257
11	11.4842	86.1462	35.2211
AVE	12.9827	84.5672	35.1584
SEM	0.690347	3.06176	1.47846

## Sheet: cp axons (Fig 3D-F)
Fig 3D	cpA mito V (μm^3)	cpA mito C (μm^3)	cpB mito V (μm^3)	cpB mito C (μm^3)	cpC mito V (μm^3)	cpC mito C (μm^3)		Fig 3E & F	cpA	Axon position (μm)	Axon cross sectional area (μm^2)	Mito cross sectional area (μm^2)	Mito occupancy	Pearl start_X	Pearl ends_X	Pearl center_X	Pearl_Y	Pearl cross-section area max (μm^2)		cpB	Axon position (μm)	Axon cross sectional area (μm^2)	Mito cross sectional area (μm^2)	Mito occupancy	Pearl start_X	Pearl ends_X	Pearl center_X	Pearl_Y	Pearl cross section area max (μm^2)		cpC	Axon position (μm)	Axon cross sectional area (μm^2)	Mito cross sectional area (μm^2)	Mito occupancy	Pearl start_X	Pearl ends_X	Pearl center_X	Pearl_Y	Pearl cross section area max (μm^2)
	0.00172419	0.00267325	0.00467897	0.0012439	0.00223339	0.00302125				0.0245949	0.0426858	0.00974708	0.228345	2.51604	2.84441	2.9268	0.149225	0.285202			0.0230828	0.00374303	4.44196e-05	0.0118673	0.20856	1.10493	0.438574	0.00760216	0.0114613			0.0221873	0.00151516	0.000257646	0.170046	3.4479	4.65489	3.88277	0.00712496	0.0127348
	0.00213338	0.00310461	0.00972563	0.00187066	0.00454266	0.0066458				0.0737848	0.0426012	0.00983952	0.230968	5.7465	6.82924	6.91118	0.0415694	0.0773055			0.0692485	0.00418976	6.85546e-05	0.0163624	3.3059	4.14902	3.85483	0.0076288	0.011789			0.0665618	0.00163275	0.00030741	0.188277	5.87962	6.62512	6.27899	0.00353392	0.004781
	0.002533	0.00344934	0.0137492	0.00492367	0.00926471	0.00673816				0.122975	0.0424297	0.0100132	0.235995	12.5181	13.5742	14.2405	0.0229437	0.04			0.115414	0.00502629	0.000119964	0.0238673	7.50373	7.9741	8.05591	0.00421963	0.00525321			0.110936	0.00184011	0.000400663	0.217738	9.11009	10.0508	9.69583	0.00397425	0.00508708
	0.00278641	0.00417108	0.0165777	0.0118151	0.0133816	0.00734073				0.172165	0.0421596	0.0102357	0.242784	16.4141	17.1774	18.3232	0.0131695	0.023861			0.16158	0.00614551	0.00020285	0.0330079	8.55097	9.45621	9.44088	0.00485442	0.00782064			0.155311	0.00209263	0.000525085	0.250921	11.2312	12.5269	11.8702	0.0052773	0.00925953
	0.00279999	0.00435833	0.0279418	0.013876	0.0169003	0.00915408				0.221354	0.0417683	0.0104461	0.250097	19.973	21.1267	22.5536	0.0110228	0.0201272			0.207746	0.00741141	0.000319287	0.0430805	22.7686	23.4963	24.0754	0.0049846	0.00934907			0.199685	0.00234523	0.000662799	0.282616	17.8519	19.3429	18.3045	0.00325275	0.00493386
	0.00349996	0.00509377	0.0397853	0.0176603	0.0321556	0.0102559				0.270544	0.0412267	0.010566	0.256289	23.8424	24.5879	26.5379	0.00917209	0.0170691			0.253911	0.00867334	0.000466949	0.0538373	26.0434	26.9664	27.6763	0.00290261	0.00472297			0.24406	0.00256466	0.000792058	0.308836	26.0967	26.9575	26.425	0.00302341	0.00557398
	0.00353415	0.00513826	0.0435609		0.0440112	0.0108141				0.319734	0.0405092	0.0105285	0.259903	26.6025	27.6764	29.7353	0.00819816	0.0152804			0.300077	0.00979408	0.000638014	0.0651428	31.8653	33.0457	33.6317	0.00259784	0.00459689			0.288434	0.00273365	0.000890661	0.325814	36.0099	36.8175	36.4537	0.00356381	0.00680226
	0.0035908	0.00602598	0.0457436		0.0628474	0.0121156				0.368924	0.0396072	0.0103075	0.260244	29.3537	30.0726	32.5883	0.016556	0.0320485			0.346243	0.010663	0.000821233	0.0770172	36.8353	37.6962	38.7099	0.00215176	0.00378792			0.332809	0.00284764	0.00094064	0.330323
	0.00365187	0.00645977	0.0489566		0.0632181	0.0140983				0.418114	0.0385314	0.00992724	0.25764	32.4333	33.5605	36.2775	0.00941775	0.0178165			0.392408	0.01122	0.00100361	0.0894484	43.1187	43.7932	45.2193	0.00278506	0.00471054			0.377183	0.00290882	0.000933002	0.320749
	0.003772	0.00679887	0.0521649		0.0820969	0.0149758				0.467304	0.0373038	0.00944397	0.253164	38.1754	39.5244	42.7214	0.00604655	0.0112368			0.438574	0.0114613	0.00117162	0.102224								0.421558	0.00292241	0.000869874	0.297656
	0.00419673	0.006804	0.061688		0.091203	0.0149793				0.516494	0.0359493	0.00891442	0.247972								0.48474	0.0114448	0.00131114	0.114561								0.465932	0.00289514	0.000763282	0.263642
	0.00432859	0.00689787	0.0627259		0.11811	0.0152192				0.565684	0.034489	0.00837188	0.242741								0.530905	0.0112703	0.00140797	0.124927								0.510307	0.00283545	0.000630841	0.222483
	0.00459753	0.00792741	0.114113			0.0180397				0.614873	0.0329433	0.00782372	0.23749								0.577071	0.0110518	0.00145213	0.131394								0.554682	0.00275313	0.000490973	0.178333
	0.00467441	0.00823745				0.0185568				0.664063	0.0313413	0.00726598	0.231834								0.623237	0.0108809	0.00144358	0.132671								0.599056	0.002658	0.000359166	0.135126
	0.00492612	0.00846175				0.0222419				0.713253	0.0297259	0.00669919	0.225365								0.669402	0.0108021	0.00139642	0.129273								0.643431	0.00255847	0.000246077	0.0961812
	0.00505453	0.00895745				0.0226489				0.762443	0.0281511	0.00613352	0.217879								0.715568	0.0108063	0.00133588	0.12362								0.687805	0.0024606	0.000157115	0.0638523
	0.00532036	0.00966949				0.0262579				0.811633	0.0266673	0.00558484	0.209427								0.761734	0.0108438	0.00128918	0.118887								0.73218	0.00236873	9.2933e-05	0.0392333
	0.0053252	0.0106445								0.860823	0.0252995	0.00506573	0.200231								0.807899	0.0108483	0.00127352	0.117393								0.776554	0.00228622	5.06416e-05	0.0221508
	0.00688594	0.0108365				V: varicosity				0.910013	0.0240306	0.0045816	0.190657								0.854065	0.0107569	0.00128974	0.119899								0.820929	0.00221683	2.52659e-05	0.0113973
	0.00707833	0.0114317				C: Connector				0.959203	0.022805	0.00413021	0.18111								0.900231	0.0105278	0.00132414	0.125775								0.865303	0.00216593	1.14879e-05	0.00530389
	0.00728114	0.011479								1.00839	0.0215557	0.00370707	0.171976								0.946396	0.0101451	0.00135819	0.133876								0.909678	0.00214147	4.72585e-06	0.00220683
	0.00735851	0.0143969								1.05758	0.0202419	0.00331183	0.163612								0.992562	0.0096266	0.00137848	0.143195								0.954052	0.00215363	1.75957e-06	0.000817028
	0.00737065	0.0145746								1.10677	0.018878	0.00295584	0.156576								1.03873	0.00901781	0.00138201	0.153253								0.998427	0.00221216	5.84476e-07	0.000264211
	0.00753586	0.0155609								1.15596	0.0175326	0.00266498	0.152001								1.08489	0.00838897	0.00137363	0.163743								1.0428	0.0023224	1.67475e-07	7.21131e-05
	0.00759863	0.016551								1.20515	0.0163002	0.00247312	0.151723								1.13106	0.00781253	0.00135934	0.173994								1.08718	0.00248154	4.66679e-08	1.88061e-05
	0.00797023	0.0170707								1.25434	0.0152636	0.00240831	0.157782								1.17722	0.00734581	0.00134014	0.182436								1.13155	0.0026773	0	0
	0.0082197	0.0185357								1.30353	0.0144646	0.00247714	0.171256								1.22339	0.00701069	0.00130962	0.186804								1.17592	0.00289014	0	0
	0.00881861	0.0195788								1.35272	0.0138997	0.00265688	0.191147								1.26956	0.00679047	0.00125803	0.185264								1.2203	0.00309877	4.66679e-08	1.50601e-05
	0.00885833	0.0198478								1.40191	0.0135354	0.00290014	0.214263								1.31572	0.00663943	0.00117787	0.177405								1.26467	0.00328701	1.67475e-07	5.09505e-05
	0.00910875	0.0250469								1.4511	0.0133292	0.0031519	0.236466								1.36189	0.00649892	0.00106999	0.164641								1.30905	0.00344855	5.84476e-07	0.000169484
	0.00955441	0.0425596								1.50029	0.013248	0.00336935	0.254329								1.40805	0.00631815	0.000944528	0.149494								1.35342	0.00358835	1.75957e-06	0.000490358
	0.00958349	0.0457528								1.54948	0.0132772	0.00353567	0.266297								1.45422	0.00606293	0.000818023	0.134922								1.3978	0.00371833	4.67918e-06	0.00125841
	0.0102963	0.0465149								1.59867	0.0134185	0.00366265	0.272955								1.50038	0.00572579	0.000706819	0.123445								1.44217	0.00384948	1.12737e-05	0.00292864
	0.0105393	0.0625749								1.64786	0.0136846	0.00378287	0.276432								1.54655	0.0053219	0.000621901	0.116857								1.48655	0.00398447	2.45607e-05	0.0061641
	0.0105508	0.104356								1.69705	0.0140943	0.0039365	0.279298								1.59272	0.00488881	0.000566232	0.115822								1.53092	0.00411491	4.85117e-05	0.0117893
	0.0106377	0.134525								1.74624	0.0146637	0.00416012	0.283702								1.63888	0.00447237	0.00053616	0.119883								1.5753	0.00422632	8.72929e-05	0.0206546
	0.0107337	0.182564								1.79543	0.0154042	0.0044804	0.290857								1.68505	0.00411754	0.000525323	0.127582								1.61967	0.00430667	0.00014358	0.0333391
	0.0107579									1.84462	0.0163182	0.00491289	0.301068								1.73121	0.00385208	0.000527445	0.136925								1.66404	0.00435251	0.000216978	0.0498511
	0.0113889									1.89381	0.017401	0.00546259	0.313924								1.77738	0.00368347	0.000537992	0.146056								1.70842	0.00436933	0.000302851	0.0693128
	0.0118334									1.943	0.0186449	0.00612292	0.328397								1.82354	0.00359902	0.000553019	0.153658								1.75279	0.00436674	0.000392915	0.089979
	0.0125226									1.99219	0.0200413	0.00687525	0.343054								1.86971	0.00357512	0.000567854	0.158835								1.79717	0.00435253	0.000477206	0.109639
	0.0153173									2.04138	0.0215785	0.00768973	0.356361								1.91588	0.00358568	0.000575795	0.160582								1.84154	0.00432836	0.000546645	0.126294
	0.015722									2.09057	0.0232326	0.00853019	0.367164								1.96204	0.00360812	0.00056945	0.157824								1.88592	0.00429007	0.00059528	0.138757
	0.0161444									2.13976	0.024959	0.00935862	0.374959								2.00821	0.00362787	0.000542731	0.149601								1.93029	0.00423164	0.000620908	0.14673
	0.0165186									2.18895	0.0266897	0.0101389	0.379879								2.05437	0.00363874	0.000493775	0.135699								1.97467	0.00415069	0.000624752	0.150517
	0.0173747									2.23814	0.0283419	0.0108372	0.382373								2.10054	0.00364758	0.000425707	0.116709								2.01904	0.00405303	0.000610385	0.1506
	0.0174197									2.28733	0.0298362	0.0114262	0.382963								2.1467	0.00367278	0.000345894	0.0941778								2.06342	0.00395315	0.000582793	0.147425
	0.017432									2.33652	0.0311155	0.0118908	0.38215								2.19287	0.00374096	0.000263634	0.0704723								2.10779	0.00387108	0.000547605	0.14146
	0.0205768									2.38571	0.0322446	0.0122634	0.380326								2.23903	0.0038724	0.00018755	0.0484326								2.15216	0.00382604	0.000510347	0.133388
	0.0222139									2.4349	0.0332903	0.0125848	0.378032								2.2852	0.00406591	0.000123896	0.0304719								2.19654	0.00383043	0.00047528	0.12408
	0.0243723									2.48409	0.0346201	0.012993	0.375304								2.33137	0.00428726	7.55496e-05	0.0176219								2.24091	0.00388553	0.000444349	0.11436
	0.0271354									2.53328	0.0370016	0.0137458	0.371493								2.37753	0.00447584	4.23011e-05	0.00945097								2.28529	0.00398073	0.000416376	0.104598
	0.0289428									2.58247	0.041918	0.0153139	0.365329								2.4237	0.00456844	2.16155e-05	0.00473148								2.32966	0.0040961	0.000387958	0.094714
	0.031841									2.63166	0.0518085	0.0184588	0.35629								2.46986	0.00452833	1.00476e-05	0.00221883								2.37404	0.00420866	0.000355804	0.084541
	0.0330348									2.68085	0.0698975	0.0241844	0.345998								2.51603	0.00436353	4.21714e-06	0.000966452								2.41841	0.00430009	0.000319858	0.0743841
	0.0370682									2.73004	0.0991661	0.0334159	0.336969								2.56219	0.00412082	1.60389e-06	0.000389216								2.46279	0.00436144	0.000285027	0.0653515
	0.0522156									2.77923	0.140351	0.0463666	0.330363								2.60836	0.00386473	5.26362e-07	0.000136196								2.50716	0.00439304	0.000260021	0.0591894
	0.0530499									2.82842	0.18972	0.061831	0.325907								2.65453	0.00365161	2.09586e-07	5.73954e-05								2.55153	0.00439958	0.00025338	0.0575919
	0.0535034									2.87761	0.238245	0.076922	0.322869								2.70069	0.00351629	3.00935e-07	8.55832e-05								2.59591	0.00438505	0.00026912	0.0613722
	0.0546031									2.9268	0.273657	0.0877309	0.320587								2.74686	0.00346857	9.45533e-07	0.0002726								2.64028	0.00435133	0.000304271	0.069926
	0.0640301									2.97599	0.285202	0.0908497	0.318546								2.79302	0.00350129	2.98443e-06	0.00085238								2.68466	0.00429974	0.000349665	0.0813224
	0.0642268									3.02518	0.268692	0.0849853	0.316292								2.83919	0.00359821	8.34062e-06	0.00231799								2.72903	0.0042334	0.000393535	0.0929594
	0.0643473									3.07437	0.228658	0.0716418	0.313315								2.88535	0.00374275	2.11066e-05	0.00563933								2.77341	0.00415672	0.000425247	0.102303
	0.0685324									3.12356	0.176117	0.0543989	0.308879								2.93152	0.0039209	4.81924e-05	0.0122912								2.81778	0.00407326	0.000437972	0.107524
	0.0723133									3.17275	0.123482	0.0372701	0.301825								2.97769	0.00412291	9.98274e-05	0.0242128								2.86216	0.00398462	0.000429994	0.107913
	0.079815									3.22194	0.0797945	0.0231694	0.290363								3.02385	0.00434146	0.000188045	0.0433138								2.90653	0.00389295	0.000404821	0.103988
	0.0910975									3.27113	0.0487052	0.0132606	0.272263								3.07002	0.00457232	0.000323188	0.0706835								2.95091	0.00380617	0.000370837	0.0974306
	0.103152									3.32032	0.0293541	0.00724064	0.246665								3.11618	0.0048142	0.000508808	0.105689								2.99528	0.00373993	0.000340346	0.0910032
	0.121197									3.36951	0.0186418	0.00407327	0.218502								3.16235	0.0050728	0.000737969	0.145476								3.03965	0.00371501	0.000327305	0.0881033
	0.12203									3.4187	0.0132618	0.00265031	0.199845								3.20851	0.00536067	0.000993676	0.185364								3.08403	0.00375041	0.000344909	0.0919657
	0.161508									3.46789	0.010738	0.00213473	0.198801								3.25468	0.00569378	0.00125483	0.220386								3.1284	0.00385758	0.000403518	0.104604
	0.177703									3.51708	0.00958687	0.00202019	0.210724								3.30085	0.00608582	0.00150656	0.247552								3.17278	0.00403947	0.000509875	0.126223
	0.190411									3.56627	0.0090571	0.00205117	0.226471								3.34701	0.00654246	0.00174913	0.267351								3.21715	0.00429434	0.000667263	0.155382
	0.216035									3.61546	0.00879578	0.00211337	0.240271								3.39318	0.00705899	0.00200116	0.283492								3.26153	0.00462302	0.000875528	0.189384
	0.216541									3.66465	0.00873074	0.0021906	0.250907								3.43934	0.00762193	0.0022946	0.301052								3.3059	0.00503354	0.00113065	0.224623
	0.219112									3.71384	0.00876537	0.00225987	0.257818								3.48551	0.00821371	0.00266393	0.324327								3.35028	0.00554092	0.00142482	0.257145
	0.23288									3.76303	0.00890084	0.00232613	0.261339								3.53167	0.00881724	0.00313344	0.355377								3.39465	0.00616113	0.00174899	0.283875
	0.258338									3.81222	0.0091475	0.00239257	0.261554								3.57784	0.00941754	0.00370746	0.393676								3.43903	0.00690092	0.00209702	0.303875
	0.33768									3.86141	0.00951676	0.00245824	0.258307								3.62401	0.00999908	0.0043661	0.43665								3.4834	0.00774778	0.00247077	0.318901
										3.91059	0.0100061	0.00251592	0.251439								3.67017	0.0105422	0.00506713	0.480652								3.52777	0.00866479	0.00288294	0.332719
										3.95978	0.0105821	0.0025485	0.240831								3.71634	0.0110203	0.0057529	0.522025								3.57215	0.00959414	0.00335398	0.349586
										4.00897	0.0111714	0.00253042	0.226508								3.7625	0.0114031	0.0063609	0.557822								3.61652	0.0104689	0.00390379	0.372894
										4.05816	0.0116725	0.00243658	0.208746								3.80867	0.0116641	0.00683615	0.586083								3.6609	0.0112288	0.00453965	0.404288
										4.10735	0.0119895	0.00225775	0.18831								3.85483	0.011789	0.00714247	0.605858								3.70527	0.0118339	0.00524601	0.443303
										4.15654	0.0120733	0.00201179	0.166631								3.901	0.0117774	0.00726905	0.617203								3.74965	0.0122714	0.00598119	0.487408
										4.20573	0.0119434	0.00174111	0.145779								3.94716	0.0116377	0.00722964	0.621224								3.79402	0.0125516	0.0066837	0.532499
										4.25492	0.0116785	0.00149504	0.128017								3.99333	0.0113805	0.00705512	0.619928								3.8384	0.0126976	0.00728569	0.573786
										4.30411	0.0113795	0.0013083	0.11497								4.0395	0.0110156	0.00678236	0.615705								3.88277	0.0127348	0.00772778	0.606825
										4.3533	0.011128	0.00118974	0.106914								4.08566	0.0105543	0.00644446	0.610599								3.92715	0.0126841	0.00797	0.628347
										4.40249	0.0109618	0.00112721	0.10283								4.13183	0.0100137	0.0060642	0.605591								3.97152	0.0125615	0.00799632	0.636572
										4.45168	0.0108739	0.00110348	0.10148								4.17799	0.00941822	0.00565253	0.600169								4.01589	0.0123807	0.00781643	0.631342
										4.50087	0.0108292	0.00110956	0.102461								4.22416	0.00879794	0.00520988	0.592171								4.06027	0.0121529	0.00746642	0.614371
										4.55006	0.0107876	0.00114787	0.106406								4.27032	0.00818468	0.00473059	0.57798								4.10464	0.0118875	0.00700728	0.589466
										4.59925	0.010721	0.00122609	0.114363								4.31649	0.00760794	0.00420976	0.553338								4.14902	0.0115892	0.00651923	0.562525
										4.64844	0.0106189	0.00134689	0.126839								4.36266	0.00709211	0.00365105	0.514804								4.19339	0.0112601	0.00608645	0.540532
										4.69763	0.0104841	0.00150257	0.143319								4.40882	0.00665209	0.00307083	0.461634								4.23777	0.0109026	0.00577709	0.52988
										4.74682	0.0103251	0.00167712	0.162431								4.45499	0.00628959	0.00249583	0.396819								4.28214	0.010524	0.00562511	0.534503
										4.79601	0.0101489	0.00185308	0.182589								4.50115	0.00599253	0.00195607	0.326419								4.32652	0.010136	0.00562204	0.554662
										4.8452	0.00995802	0.00201809	0.20266								4.54732	0.00573933	0.00147649	0.257258								4.37089	0.0097506	0.00572306	0.586945
										4.89439	0.00975203	0.00216788	0.2223								4.59348	0.00550624	0.00107209	0.194704								4.41526	0.00937354	0.00586333	0.625519
										4.94358	0.00952809	0.00230279	0.241684								4.63965	0.00527429	0.000747189	0.141666								4.45964	0.00900002	0.00597753	0.664168
										4.99277	0.00927981	0.00242124	0.260915								4.68582	0.00503295	0.000498022	0.0989522								4.50401	0.00861663	0.00601631	0.698221
										5.04196	0.00899653	0.00251408	0.27945								4.73198	0.00478149	0.000315799	0.0660462								4.54839	0.0082082	0.00595569	0.725578
										5.09115	0.00866548	0.00256431	0.295922								4.77815	0.00452706	0.000189273	0.0418092								4.59276	0.00776646	0.00579735	0.74646
										5.14034	0.00827849	0.00255331	0.308427								4.82431	0.00428113	0.000106421	0.0248581								4.63714	0.00729487	0.0055615	0.762385
										5.18953	0.00783982	0.00247152	0.315253								4.87048	0.00405682	5.56858e-05	0.0137265								4.68151	0.00680662	0.00527512	0.774998
										5.23872	0.00737178	0.00232675	0.31563								4.91664	0.00386502	2.69041e-05	0.00696093								4.72589	0.00631825	0.00495975	0.784987
										5.28791	0.00691191	0.0021441	0.310204								4.96281	0.00371183	1.19337e-05	0.00321504								4.77026	0.00584289	0.00462525	0.791604
										5.3371	0.00650289	0.0019568	0.300912								5.00898	0.00359782	4.83485e-06	0.00134383								4.81464	0.00538703	0.00427087	0.792805
										5.38629	0.00617939	0.00179246	0.290071								5.05514	0.00351855	1.7678e-06	0.000502422								4.85901	0.00495263	0.0038923	0.785906
										5.43548	0.00595918	0.00166292	0.279052								5.10131	0.00346515	5.72037e-07	0.000165083								4.90338	0.00454129	0.00348908	0.768303
										5.48467	0.00584485	0.00156341	0.267484								5.14747	0.00342501	1.63911e-07	4.7857e-05								4.94776	0.00415621	0.00306787	0.738141
										5.53386	0.00583336	0.00147938	0.253608								5.19364	0.00338232	4.56747e-08	1.3504e-05								4.99213	0.00380153	0.00264161	0.69488
										5.58305	0.00593044	0.00139713	0.235587								5.2398	0.00332184	0	0								5.03651	0.00347935	0.00222692	0.640039
										5.63224	0.00615998	0.00131119	0.212855								5.28597	0.00323416	0	0								5.08088	0.00318896	0.00184225	0.577696
										5.68143	0.00656565	0.00122707	0.186893								5.33213	0.00311991	0	0								5.12526	0.00292943	0.00150593	0.514069
										5.73062	0.00720317	0.00116051	0.16111								5.3783	0.00299036	0	0								5.16963	0.00270372	0.00123229	0.455775
										5.77981	0.00812724	0.0011348	0.139629								5.42447	0.002862	0	0								5.21401	0.00251991	0.00102679	0.407472
										5.829	0.00937638	0.00117788	0.125622								5.47063	0.00274893	0	0								5.25838	0.0023875	0.000882602	0.369676
										5.87819	0.0109628	0.00132179	0.12057								5.5168	0.00265715	0	0								5.30276	0.00231115	0.000783173	0.338867
										5.92738	0.0128731	0.00160149	0.124406								5.56296	0.00258427	0	0								5.34713	0.00228684	0.000709909	0.310432
										5.97657	0.0150777	0.00205165	0.136072								5.60913	0.00252418	0	0								5.3915	0.0023027	0.000650545	0.282513
										6.02576	0.0175484	0.00270209	0.15398								5.65529	0.00247309	0	0								5.43588	0.00234397	0.000603297	0.257383
										6.07495	0.0202714	0.00357125	0.176172								5.70146	0.00243165	0	0								5.48025	0.00239789	0.00057474	0.239685
										6.12414	0.0232514	0.00466422	0.2006								5.74763	0.00240381	0	0								5.52463	0.00245708	0.000573809	0.233533
										6.17333	0.026501	0.00597891	0.225611								5.79379	0.0023924	0	0								5.569	0.00252043	0.000607024	0.240842
										6.22252	0.0300239	0.00751596	0.250332								5.83996	0.0023959	0	0								5.61338	0.00259215	0.000676288	0.260898
										6.27171	0.0337967	0.00928232	0.274652								5.88612	0.00240745	0	0								5.65775	0.00267993	0.000780181	0.29112
										6.3209	0.0377622	0.0112823	0.298771								5.93229	0.00241642	0	0								5.70213	0.00279121	0.00091626	0.328266
										6.37009	0.0418392	0.0134963	0.322575								5.97845	0.00241147	0	0								5.7465	0.00293096	0.00108195	0.369144
										6.41928	0.0459447	0.0158634	0.345272								6.02462	0.00238303	0	0								5.79087	0.00310044	0.00127449	0.411067
										6.46847	0.0500164	0.018285	0.36558								6.07079	0.00232599	0	0								5.83525	0.00329739	0.00148951	0.451724
										6.51766	0.0540195	0.0206512	0.382291								6.11695	0.00224214	0	0								5.87962	0.00351661	0.0017201	0.489137
										6.56685	0.0579272	0.0228773	0.394932								6.16312	0.00214126	0	0								5.924	0.00374925	0.00195733	0.522058
										6.61604	0.061692	0.024928	0.404072								6.20928	0.00203956	0	0								5.96837	0.00398275	0.00219051	0.549999
										6.66523	0.0652258	0.0268119	0.411063								6.25545	0.00195523	0	0								6.01275	0.00420248	0.00240763	0.572908
										6.71442	0.0684128	0.0285552	0.417395								6.30161	0.00190268	0	0								6.05712	0.00439481	0.00259544	0.590569
										6.76361	0.0711488	0.0301668	0.423996								6.34778	0.00188819	0	0								6.1015	0.00455021	0.00273911	0.601973
										6.8128	0.0733771	0.0316158	0.430867								6.39395	0.0019088	0	0								6.14587	0.00466496	0.00282378	0.605316
										6.86199	0.0750967	0.0328297	0.437166								6.44011	0.00195462	0	0								6.19025	0.00473988	0.00283697	0.598531
										6.91118	0.0763308	0.0337116	0.441651								6.48628	0.00201223	0	0								6.23462	0.00477773	0.00277144	0.580074
										6.96037	0.0770816	0.0341697	0.443293								6.53244	0.00206838	0	0								6.27899	0.004781	0.0026274	0.549551
										7.00956	0.0773055	0.0341449	0.441688								6.57861	0.00211307	0	0								6.32337	0.00475078	0.00241345	0.508012
										7.05875	0.0769253	0.0336257	0.437122								6.62477	0.00214102	0	0								6.36774	0.00468684	0.00214638	0.457959
										7.10794	0.0758712	0.0326438	0.430252								6.67094	0.00215187	0	0								6.41212	0.00458772	0.00184936	0.403111
										7.15713	0.0741238	0.0312575	0.421693								6.7171	0.00214905	0	0								6.45649	0.00445041	0.00154752	0.347725
										7.20632	0.0717313	0.029535	0.411745								6.76327	0.00213646	0	0								6.50087	0.00427108	0.00126258	0.295611
										7.25551	0.068793	0.0275468	0.40043								6.80944	0.00211616	0	0								6.54524	0.00404692	0.00100856	0.249216
										7.3047	0.0654199	0.0253681	0.387773								6.8556	0.00208828	0	0								6.58962	0.00377922	0.000790459	0.209159
										7.35389	0.0616946	0.0230781	0.37407								6.90177	0.00205276	0	0								6.63399	0.00347628	0.00060689	0.17458
										7.40308	0.0576549	0.0207541	0.359972								6.94793	0.00201256	0	0								6.67837	0.00315325	0.000453473	0.143811
										7.45227	0.053306	0.0184636	0.34637								6.9941	0.00197446	0	0								6.72274	0.00282877	0.000326429	0.115396
										7.50146	0.0486577	0.0162632	0.334236								7.04026	0.0019465	0	0								6.76711	0.00252068	0.000223655	0.0887282
										7.55065	0.0437653	0.0142032	0.324532								7.08643	0.00193483	0	0								6.81149	0.00224361	0.000144075	0.0642157
										7.59984	0.0387611	0.0123341	0.318207								7.1326	0.00193956	0	0								6.85586	0.00200828	8.63223e-05	0.0429833
										7.64903	0.0338571	0.0107036	0.316141								7.17876	0.00195506	0	0								6.90024	0.0018222	4.76479e-05	0.0261486
										7.69822	0.0293134	0.00934766	0.318887								7.22493	0.0019729	0	0								6.94461	0.00168866	2.40442e-05	0.0142386
										7.7474	0.025379	0.00828127	0.326304								7.27109	0.0019862	0	0								6.98899	0.00160502	1.10709e-05	0.00689768
										7.79659	0.0222276	0.00749395	0.337147								7.31726	0.00199409	0	0								7.03336	0.00156075	4.60504e-06	0.00295053
										7.84578	0.019916	0.00695088	0.34901								7.36342	0.00200377	0	0								7.07774	0.00153843	1.71291e-06	0.00111341
										7.89497	0.0183851	0.00659961	0.358966								7.40959	0.00202956	0	0								7.12211	0.00151831	5.84476e-07	0.000384951
										7.94416	0.0174906	0.00637836	0.364673								7.45576	0.00209014	4.56747e-08	2.18524e-05								7.16649	0.00148547	1.67475e-07	0.000112742
										7.99335	0.0170472	0.00622777	0.365325								7.50192	0.00220462	1.63911e-07	7.43488e-05								7.21086	0.00143541	4.66679e-08	3.2512e-05
										8.04254	0.0168647	0.00609984	0.361692								7.54809	0.00238719	5.72037e-07	0.000239627								7.25523	0.00137561	0	0
										8.09173	0.0167732	0.00596186	0.35544								7.59425	0.00264212	1.72212e-06	0.000651796								7.29961	0.00132248	0	0
										8.14092	0.0166419	0.00579452	0.348189								7.64042	0.00296058	4.57959e-06	0.00154686								7.34398	0.00129506	0	0
										8.19011	0.0163953	0.00558881	0.340879								7.68658	0.00332044	1.09881e-05	0.00330924								7.38836	0.00130858	0	0
										8.2393	0.0160181	0.00534785	0.333864								7.73275	0.00369201	2.38283e-05	0.00645402								7.43273	0.00137055	0	0
										8.28849	0.0155478	0.0050906	0.327416								7.77892	0.00404698	4.67889e-05	0.0115614								7.47711	0.00147986	0	0
										8.33768	0.0150526	0.00485256	0.322373								7.82508	0.0043665	8.33505e-05	0.0190886								7.52148	0.00162762	0	0
										8.38687	0.0146025	0.00467733	0.32031								7.87125	0.00464345	0.000135004	0.0290742								7.56586	0.00179954	0	0
										8.43606	0.0142447	0.00459949	0.32289								7.91741	0.00487715	0.000199159	0.040835								7.61023	0.00197991	0	0
										8.48525	0.0139909	0.00462658	0.330685								7.96358	0.00506463	0.000268043	0.0529245								7.6546	0.00215566	0	0
										8.53444	0.0138193	0.00473159	0.342391								8.00974	0.00519549	0.000329799	0.063478								7.69898	0.00231944	0	0
										8.58363	0.0136887	0.00486068	0.355087								8.05591	0.00525321	0.000372064	0.0708261								7.74335	0.00246996	0	0
										8.63282	0.0135563	0.00495307	0.365371								8.10207	0.00522256	0.000387023	0.0741059								7.78773	0.00260992	0	0
										8.68201	0.0133905	0.00496261	0.370608								8.14824	0.00509776	0.000375644	0.0736881								7.8321	0.00274358	4.66679e-08	1.70099e-05
										8.7312	0.0131762	0.004871	0.369681								8.19441	0.00488737	0.000348375	0.0712807								7.87648	0.00287526	2.14143e-07	7.44778e-05
										8.78039	0.0129142	0.00468809	0.36302								8.24057	0.00461393	0.000321455	0.0696705								7.92085	0.00300872	7.51951e-07	0.000249924
										8.82958	0.0126159	0.0044417	0.352071								8.28674	0.00430967	0.0003101	0.0719545								7.96523	0.00314623	2.25071e-06	0.000715368
										8.87877	0.0123006	0.0041639	0.338512								8.3329	0.00400878	0.000322481	0.0804436								8.0096	0.00328601	6.05713e-06	0.00184331
										8.92796	0.0119917	0.00387926	0.323495								8.37907	0.00373953	0.000357616	0.0956312								8.05398	0.00341951	1.46632e-05	0.00428809
										8.97715	0.0117141	0.00359933	0.307265								8.42523	0.00351854	0.000408165	0.116004								8.09835	0.00353073	3.19916e-05	0.00906089
										9.02634	0.0114898	0.00332457	0.289351								8.4714	0.00335147	0.000465383	0.13886								8.14272	0.00359992	6.28272e-05	0.0174524
										9.07553	0.0113324	0.00305171	0.26929								8.51757	0.0032393	0.000522968	0.161445								8.1871	0.00360961	0.000111246	0.0308193
										9.12472	0.0112432	0.00278283	0.247512								8.56373	0.00318605	0.000577713	0.181326								8.23147	0.00355198	0.00017785	0.0500707
										9.17391	0.01121	0.00252998	0.225689								8.6099	0.00320161	0.000627966	0.196141								8.27585	0.00343251	0.000257106	0.0749031
										9.2231	0.0112132	0.00231383	0.206349								8.65606	0.00329755	0.000672422	0.203916								8.32022	0.00326927	0.000337098	0.103111
										9.27229	0.0112332	0.00215627	0.191955								8.70223	0.00347898	0.000710384	0.204194								8.3646	0.003088	0.000402694	0.130406
										9.32148	0.0112586	0.00207337	0.184159								8.74839	0.00373885	0.00074384	0.198949								8.40897	0.00291561	0.000441771	0.151519
										9.37067	0.0112899	0.00207317	0.183631								8.79456	0.00405872	0.000778496	0.191808								8.45335	0.00277502	0.000450908	0.162488
										9.41986	0.0113411	0.00215736	0.190226								8.84073	0.00441462	0.000824831	0.186841								8.49772	0.00268184	0.000437384	0.163091
										9.46905	0.0114383	0.00232411	0.203187								8.88689	0.00478375	0.000897237	0.18756								8.5421	0.00264181	0.000415962	0.157453
										9.51824	0.0116136	0.00256784	0.221107								8.93306	0.00514848	0.0010114	0.196446								8.58647	0.00264943	0.00040305	0.152127
										9.56743	0.0118927	0.00287617	0.241844								8.97922	0.00549739	0.00118009	0.214664								8.63084	0.00268945	0.00041157	0.153031
										9.61662	0.0122803	0.0032275	0.262819								9.02539	0.00582449	0.00140891	0.241894								8.67522	0.00274257	0.000448612	0.163573
										9.66581	0.0127514	0.00359251	0.281735								9.07155	0.0061285	0.00169377	0.276376								8.71959	0.00279379	0.000514942	0.184317
										9.715	0.0132533	0.00393926	0.297228								9.11772	0.00641253	0.00202181	0.315291								8.76397	0.00283884	0.000605201	0.213186
										9.76419	0.0137215	0.00423902	0.308933								9.16389	0.00668338	0.00237509	0.355373								8.80834	0.00288415	0.000707837	0.245423
										9.81338	0.0140977	0.00446952	0.317039								9.21005	0.00694844	0.00273488	0.393597								8.85272	0.00294219	0.000806769	0.274207
										9.86257	0.0143444	0.00461571	0.321777								9.25622	0.00720908	0.00308365	0.427746								8.89709	0.00302571	0.00088612	0.292863
										9.91176	0.0144501	0.00466985	0.32317								9.30238	0.00745418	0.00340422	0.456687								8.94147	0.0031452	0.000937229	0.297987
										9.96095	0.0144253	0.00463328	0.321191								9.34855	0.00765863	0.00367738	0.480162								8.98584	0.00330825	0.000963612	0.291275
										10.0101	0.0142948	0.00451833	0.316083								9.39471	0.00778999	0.00388044	0.498131								9.03022	0.00351806	0.000979749	0.278492
										10.0593	0.0140901	0.00434911	0.308664								9.44088	0.00782064	0.00398882	0.510038								9.07459	0.00376857	0.00100299	0.266146
										10.1085	0.0138446	0.0041573	0.300284								9.48705	0.00773794	0.00398044	0.514406								9.11896	0.00404063	0.00104331	0.258204
										10.1577	0.0135911	0.00397572	0.292524								9.53321	0.0075463	0.0038413	0.509031								9.16334	0.00430302	0.00109837	0.255256
										10.2069	0.0133603	0.00383145	0.286779								9.57938	0.00726185	0.00356987	0.491593								9.20771	0.00452076	0.00115813	0.25618
										10.2561	0.0131756	0.00374222	0.284026								9.62554	0.00690479	0.00317949	0.460476								9.25209	0.00466728	0.00121541	0.260411
										10.3053	0.0130481	0.00371675	0.284849								9.67171	0.00649553	0.00269856	0.415448								9.29646	0.00473437	0.00127441	0.269183
										10.3545	0.0129744	0.00375634	0.289519								9.71787	0.00605377	0.00216861	0.358225								9.34084	0.00473547	0.00134943	0.284963
										10.4037	0.0129411	0.00385546	0.297923								9.76404	0.00559813	0.00163887	0.292752								9.38521	0.00470088	0.00145455	0.309422
										10.4528	0.0129348	0.004	0.309243								9.8102	0.00514407	0.00115692	0.224903								9.42959	0.00466716	0.00159072	0.340832
										10.502	0.0129493	0.00416635	0.321745								9.85637	0.00470218	0.000758208	0.161246								9.47396	0.00466537	0.00174034	0.373034
										10.5512	0.0129865	0.00432483	0.333025								9.90254	0.00427866	0.00045878	0.107225								9.51833	0.00471156	0.00187339	0.397615
										10.6004	0.0130497	0.00444836	0.340877								9.9487	0.00387851	0.000255211	0.0658013								9.56271	0.00480272	0.00196171	0.408458
										10.6496	0.0131345	0.0045239	0.344428								9.99487	0.0035086	0.000130012	0.0370554								9.60708	0.00491771	0.00199218	0.405103
										10.6988	0.0132247	0.00455871	0.344713								10.041	0.00317802	6.04411e-05	0.0190185								9.65146	0.00502392	0.00197095	0.392314
										10.748	0.0132967	0.00457659	0.344191								10.0872	0.00289554	2.55579e-05	0.00882666								9.69583	0.00508708	0.00191734	0.376903
										10.7972	0.01333	0.00460567	0.345512								10.1334	0.00266588	9.81251e-06	0.00368077								9.74021	0.00508191	0.00185254	0.364537
										10.8464	0.0133168	0.00466575	0.350366								10.1795	0.00248856	3.4036e-06	0.0013677								9.78458	0.00499982	0.00179106	0.358224
										10.8956	0.0132651	0.0047626	0.359032								10.2257	0.00235996	1.03688e-06	0.000439364								9.82896	0.0048505	0.00173824	0.358362
										10.9447	0.0131941	0.00489047	0.370656								10.2719	0.00227696	2.5526e-07	0.000112106								9.87333	0.00465726	0.00169296	0.363509
										10.9939	0.0131254	0.00504022	0.384005								10.318	0.00223753	4.56747e-08	2.0413e-05								9.91771	0.00444888	0.00165212	0.371356
										11.0431	0.0130785	0.00520693	0.398129								10.3642	0.00223736	0	0								9.96208	0.00425198	0.0016131	0.379375
										11.0923	0.0130708	0.00539388	0.412667								10.4104	0.00226513	0	0								10.0065	0.00408694	0.00157435	0.385216
										11.1415	0.0131183	0.00561115	0.427734								10.4565	0.00230094	0	0								10.0508	0.00396642	0.00153415	0.386785
										11.1907	0.0132327	0.00586942	0.443552								10.5027	0.00232072	0	0								10.0952	0.00389468	0.00148937	0.382411
										11.2399	0.0134134	0.00617022	0.460005								10.5489	0.0023051	0	0								10.1396	0.00386632	0.00143472	0.371082
										11.2891	0.0136404	0.00649651	0.476271								10.595	0.00224615	0	0								10.184	0.00386696	0.00136375	0.352667
										11.3383	0.0138766	0.00681042	0.490786								10.6412	0.0021489	0	0								10.2283	0.00387535	0.00127168	0.328145
										11.3875	0.0140771	0.00705988	0.501514								10.6874	0.00202764	0	0								10.2727	0.00386839	0.00115845	0.299465
										11.4366	0.0142037	0.00719452	0.506523								10.7335	0.00189958	0	0								10.3171	0.00382552	0.00103004	0.269254
										11.4858	0.014236	0.00718314	0.504577								10.7797	0.00177971	0	0								10.3615	0.00373354	0.000897268	0.240326
										11.535	0.0141752	0.00702507	0.495587								10.8258	0.00167785	0	0								10.4058	0.00359052	0.000772454	0.215137
										11.5842	0.0140413	0.00675032	0.480747								10.872	0.00159832	0	0								10.4502	0.00340862	0.000666295	0.195474
										11.6334	0.0138629	0.00640875	0.462295								10.9182	0.00154157	0	0								10.4946	0.00321378	0.000585847	0.182292
										11.6826	0.0136668	0.00605323	0.442915								10.9643	0.00150721	0	0								10.5389	0.00303974	0.000534406	0.175807
										11.7318	0.0134702	0.00572612	0.425097								11.0105	0.00149683	0	0								10.5833	0.00291699	0.00051152	0.175359
										11.781	0.0132788	0.00545306	0.41066								11.0567	0.00151436	0	0								10.6277	0.00286143	0.000512444	0.179087
										11.8302	0.0130916	0.00524384	0.400552								11.1028	0.0015635	0	0								10.6721	0.00286896	0.00052736	0.183816
										11.8794	0.0129042	0.00509572	0.394888								11.149	0.00164514	9.13494e-08	5.55269e-05								10.7164	0.00291945	0.000542177	0.185712
										11.9285	0.0127099	0.00499581	0.393065								11.1952	0.00175591	3.27822e-07	0.000186696								10.7608	0.00298756	0.000541976	0.181411
										11.9777	0.0124946	0.00492221	0.393948								11.2413	0.00188967	1.0984e-06	0.000581264								10.8052	0.00305445	0.000516558	0.169117
										12.0269	0.0122336	0.00484528	0.396063								11.2875	0.00203982	3.23466e-06	0.00158576								10.8496	0.00311557	0.000465879	0.149532
										12.0761	0.0118951	0.00473198	0.39781								11.3337	0.00220129	8.46891e-06	0.00384725								10.8939	0.00318172	0.000401778	0.126277
										12.1253	0.0114511	0.00455301	0.397604								11.3798	0.00237008	1.99374e-05	0.0084121								10.9383	0.00327451	0.000345224	0.105428
										12.1745	0.0108933	0.00429119	0.393928								11.426	0.00254155	4.23005e-05	0.0166436								10.9827	0.00341837	0.000319852	0.0935687
										12.2237	0.0102404	0.00394681	0.385417								11.4722	0.00270896	8.09032e-05	0.0298651								11.0271	0.00363209	0.000344536	0.0948589
										12.2729	0.00953545	0.00353828	0.371066								11.5183	0.00286329	0.000139852	0.048843								11.0714	0.00392135	0.000429157	0.109441
										12.3221	0.00883333	0.00309638	0.350534								11.5645	0.00299497	0.000219053	0.0731403								11.1158	0.00427581	0.000573232	0.134064
										12.3713	0.00818478	0.00265549	0.324443								11.6107	0.00309634	0.000311862	0.10072								11.1602	0.00467162	0.000768391	0.164481
										12.4204	0.00762462	0.00224501	0.294442								11.6568	0.00316277	0.000405099	0.128084								11.2046	0.00507913	0.00100152	0.197183
										12.4696	0.00716681	0.0018849	0.263005								11.703	0.00319212	0.000482341	0.151104								11.2489	0.00547316	0.00125809	0.229865
										12.5188	0.00680685	0.00158576	0.232965								11.7492	0.00318292	0.000529364	0.166314								11.2933	0.00584015	0.00152461	0.261057
										12.568	0.00652803	0.00135113	0.206973								11.7953	0.00313387	0.000538973	0.171984								11.3377	0.00618044	0.00179063	0.289725
										12.6172	0.00631053	0.00117944	0.1869								11.8415	0.00304619	0.000512696	0.168307								11.3821	0.00650433	0.00205058	0.315264
										12.6664	0.00613854	0.00106525	0.173534								11.8877	0.00292648	0.000458794	0.156773								11.4264	0.00682548	0.00230347	0.337482
										12.7156	0.00600571	0.000999169	0.16637								11.9338	0.00278747	0.000388303	0.139303								11.4708	0.00715393	0.00255053	0.356521
										12.7648	0.0059171	0.000969013	0.163765								11.98	0.00264521	0.000311564	0.117784								11.5152	0.00749252	0.0027905	0.372438
										12.814	0.00588737	0.000962621	0.163506								12.0262	0.00251433	0.00023662	0.0941085								11.5596	0.00783584	0.00301612	0.384913
										12.8632	0.00593504	0.000971402	0.163672								12.0723	0.00240487	0.000169179	0.0703488								11.6039	0.00817214	0.00321379	0.393261
										12.9123	0.0060737	0.000994055	0.163666								12.1185	0.00232184	0.000112983	0.0486609								11.6483	0.00848567	0.00336856	0.39697
										12.9615	0.00630327	0.00103591	0.164345								12.1647	0.00226794	6.9866e-05	0.0308059								11.6927	0.00875989	0.00347216	0.39637
										13.0107	0.00660606	0.00110552	0.167349								12.2108	0.00224607	3.96801e-05	0.0176664								11.7371	0.00898075	0.00352993	0.393055
										13.0599	0.00695056	0.0012087	0.1739								12.257	0.00226012	2.05567e-05	0.00909543								11.7814	0.00913914	0.00356202	0.389755
										13.1091	0.0073031	0.00134338	0.183946								12.3032	0.00231209	9.6395e-06	0.00416917								11.8258	0.00923167	0.00359559	0.389485
										13.1583	0.0076392	0.00149833	0.196137								12.3493	0.00239805	4.0989e-06	0.00170927								11.8702	0.00925953	0.00365027	0.394218
										13.2075	0.00795085	0.00165643	0.208333								12.3955	0.0025054	1.55821e-06	0.000621941								11.9146	0.00922751	0.00372525	0.403711
										13.2567	0.0082463	0.00180184	0.218503								12.4416	0.00261409	5.72037e-07	0.000218828								11.9589	0.00914302	0.00379639	0.415222
										13.3059	0.00854474	0.00192665	0.225478								12.4878	0.00270151	3.73496e-07	0.000138255								12.0033	0.00901637	0.00382696	0.424445
										13.3551	0.00887151	0.00203544	0.229435								12.534	0.00275025	7.35947e-07	0.000267593								12.0477	0.00885963	0.00378656	0.427395
										13.4042	0.00925637	0.00214561	0.231798								12.5801	0.0027536	2.08458e-06	0.000757037								12.0921	0.00868322	0.0036673	0.422343
										13.4534	0.00973561	0.00228306	0.234506								12.6263	0.00271684	5.61144e-06	0.00206543								12.1364	0.00849147	0.00348855	0.41083
										13.5026	0.010353	0.00247654	0.239211								12.6725	0.00265324	1.35745e-05	0.0051162								12.1808	0.00827994	0.00328674	0.396952
										13.5518	0.0111575	0.00275267	0.246711								12.7186	0.0025772	2.95785e-05	0.011477								12.2252	0.00803705	0.00309867	0.385548
										13.601	0.0121974	0.0031341	0.256947								12.7648	0.00249905	5.83508e-05	0.0233492								12.2696	0.00774902	0.00294631	0.380218
										13.6502	0.0135115	0.00363898	0.269325								12.811	0.00242331	0.000104486	0.043117								12.3139	0.00740692	0.00283163	0.382296
										13.6994	0.0151191	0.00428055	0.283122								12.8571	0.0023505	0.000170512	0.0725429								12.3583	0.00701035	0.00274209	0.391149
										13.7486	0.0170103	0.00506447	0.29773								12.9033	0.00228105	0.000255016	0.111798								12.4027	0.00656823	0.00266161	0.405225
										13.7978	0.0191394	0.00598576	0.312745								12.9495	0.00221827	0.000351783	0.158585								12.4471	0.00609649	0.00257877	0.422993
										13.8469	0.0214253	0.00702666	0.327961								12.9956	0.00216935	0.000451032	0.207911								12.4914	0.00561533	0.00248771	0.443021
										13.8961	0.0237682	0.0081595	0.343294								13.0418	0.00214356	0.000542156	0.252923								12.5358	0.00514627	0.00238351	0.463154
										13.9453	0.0260746	0.00935304	0.358704								13.088	0.0021491	0.000616692	0.286953								12.5802	0.00470879	0.00225759	0.47944
										13.9945	0.0282813	0.0105776	0.374015								13.1341	0.00219017	0.000670429	0.306109								12.6246	0.00431654	0.00209864	0.486186
										14.0437	0.0303659	0.0118084	0.38887								13.1803	0.00226559	0.000703802	0.310648								12.6689	0.00397415	0.00189936	0.477929
										14.0929	0.0323351	0.0130237	0.402772								13.2265	0.00236929	0.000721247	0.304415								12.7133	0.00367644	0.00166394	0.452595
										14.1421	0.0341968	0.0142002	0.41525								13.2726	0.00249125	0.000729413	0.29279								12.7577	0.00341075	0.00141018	0.413452
										14.1913	0.0359314	0.01531	0.426088								13.3188	0.0026182	0.00073473	0.280624								12.802	0.00316202	0.0011644	0.368246
										14.2405	0.0374757	0.0163184	0.435439								13.365	0.0027348	0.000740776	0.27087								12.8464	0.0029184	0.000951506	0.326036
										14.2897	0.0387306	0.0171899	0.443832								13.4111	0.00282511	0.000746377	0.264194								12.8908	0.00267583	0.000785654	0.293611
										14.3388	0.0395933	0.0178994	0.452081								13.4573	0.00287579	0.000745478	0.259225								12.9352	0.00243959	0.00066635	0.27314
										14.388	0.04	0.0184469	0.461174								13.5035	0.0028792	0.000729304	0.253301								12.9795	0.00222248	0.00058105	0.261442
										14.4372	0.0399571	0.0188643	0.472113								13.5496	0.0028359	0.000690003	0.24331								13.0239	0.00204025	0.000511972	0.250936
										14.4864	0.0395431	0.0192025	0.48561								13.5958	0.00275543	0.000624503	0.226645								13.0683	0.00190637	0.000444074	0.232942
										14.5356	0.0388753	0.0195025	0.501668								13.642	0.00265468	0.000536474	0.202086								13.1127	0.0018273	0.000370585	0.202804
										14.5848	0.0380632	0.0197609	0.519159								13.6881	0.00255348	0.000435885	0.170702								13.157	0.00180026	0.000293978	0.163298
										14.634	0.0371715	0.0199134	0.535717								13.7343	0.00246941	0.000336493	0.136264								13.2014	0.00181417	0.000223724	0.12332
										14.6832	0.0362104	0.019849	0.548157								13.7805	0.00241352	0.00025281	0.104747								13.2458	0.00185306	0.000171884	0.0927567
										14.7324	0.0351482	0.019448	0.553315								13.8266	0.00239074	0.000196999	0.0824007								13.2902	0.00190106	0.000149583	0.0786839
										14.7816	0.0339314	0.0186276	0.548979								13.8728	0.00240287	0.000176892	0.0736169								13.3345	0.00194659	0.000164293	0.0844001
										14.8307	0.0325008	0.0173726	0.534529								13.9189	0.00245129	0.00019482	0.0794768								13.3789	0.00198394	0.000218494	0.110132
										14.8799	0.0308018	0.0157403	0.511019								13.9651	0.00253619	0.000247342	0.0975249								13.4233	0.00201182	0.000309027	0.153606
										14.9291	0.028794	0.0138414	0.480704								14.0113	0.00265284	0.000325549	0.122717								13.4677	0.00203213	0.000426845	0.210048
										14.9783	0.0264664	0.0118102	0.446235								14.0574	0.00278762	0.000416426	0.149384								13.512	0.00204876	0.000557669	0.272198
										15.0275	0.0238536	0.00977908	0.409962								14.1036	0.00291789	0.000505337	0.173185								13.5564	0.00206718	0.000684168	0.330967
										15.0767	0.0210442	0.00786382	0.373681								14.1498	0.00301613	0.000578898	0.191934								13.6008	0.0020929	0.000789419	0.37719
										15.1259	0.0181707	0.00615798	0.338896								14.1959	0.00305732	0.000627934	0.205387								13.6452	0.00212924	0.000860622	0.404192
										15.1751	0.0153867	0.00472949	0.307375								14.2421	0.00302543	0.000649141	0.214562								13.6895	0.00217524	0.000892454	0.410279
										15.2243	0.0128362	0.00361494	0.281621								14.2883	0.00291748	0.000645076	0.221107								13.7339	0.00222549	0.000888327	0.399161
										15.2735	0.0106263	0.00281324	0.264745								14.3344	0.00274357	0.000622487	0.226889								13.7783	0.00227278	0.000858607	0.377777
										15.3226	0.00881121	0.00228654	0.259504								14.3806	0.00252377	0.000589181	0.233452								13.8227	0.00231227	0.000816744	0.353222
										15.3718	0.00739049	0.00197027	0.266595								14.4268	0.00228339	0.000551669	0.241601								13.867	0.00234463	0.000774877	0.33049
										15.421	0.00631941	0.00179004	0.28326								14.4729	0.00204762	0.000513716	0.250885								13.9114	0.00237639	0.000741373	0.311974
										15.4702	0.00552841	0.00167924	0.303747								14.5191	0.0018381	0.000477028	0.259522								13.9558	0.00241747	0.000721077	0.298278
										15.5194	0.00494399	0.00159132	0.32187								14.5653	0.00167127	0.000443264	0.265226								14.0002	0.00247709	0.000717532	0.289667
										15.5686	0.00450438	0.00150329	0.333741								14.6114	0.00155796	0.000415606	0.266763								14.0445	0.00256105	0.000734592	0.286832
										15.6178	0.00416662	0.00141244	0.33899								14.6576	0.00150228	0.000398109	0.265003								14.0889	0.00266974	0.000775493	0.290476
										15.667	0.0039052	0.00132722	0.339859								14.7038	0.00149947	0.000392877	0.26201								14.1333	0.00279683	0.00083948	0.300154
										15.7162	0.0037054	0.00125808	0.339527								14.7499	0.00153421	0.000396855	0.258671								14.1777	0.00292836	0.000918226	0.313563
										15.7654	0.00355662	0.00120986	0.34017								14.7961	0.00158267	0.000401306	0.253563								14.222	0.00304402	0.000996091	0.327229
										15.8145	0.00344794	0.00117961	0.342121								14.8423	0.00161979	0.000394683	0.243663								14.2664	0.00312161	0.00105571	0.338195
										15.8637	0.00336842	0.00115922	0.344145								14.8884	0.00162859	0.000367939	0.225925								14.3108	0.00314415	0.00108618	0.345462
										15.9129	0.00330933	0.00114109	0.344811								14.9346	0.00160633	0.000319015	0.198599								14.3552	0.00310612	0.00108903	0.350607
										15.9621	0.00326624	0.00112292	0.343798								14.9808	0.00156242	0.000254037	0.162592								14.3995	0.00301489	0.00107717	0.357283
										16.0113	0.00323816	0.00110867	0.342376								15.0269	0.0015108	0.00018428	0.121975								14.4439	0.00288659	0.00106763	0.369857
										16.0605	0.00322491	0.00110528	0.342732								15.0731	0.00146071	0.000121108	0.0829105								14.4883	0.00273967	0.00107246	0.391455
										16.1097	0.00322413	0.00111747	0.346597								15.1193	0.00141274	7.18358e-05	0.0508486								14.5327	0.00258938	0.00109339	0.422259
										16.1589	0.00323172	0.00114391	0.353965								15.1654	0.00136116	3.83655e-05	0.0281859								14.577	0.00244585	0.001122	0.458738
										16.2081	0.00324432	0.00117741	0.362914								15.2116	0.00130067	1.84248e-05	0.0141656								14.6214	0.00231527	0.00114464	0.494387
										16.2573	0.00326184	0.0012074	0.370161								15.2578	0.00123144	7.94255e-06	0.00644981								14.6658	0.00220184	0.00114823	0.521487
										16.3064	0.00328763	0.00122274	0.371922								15.3039	0.00116098	3.07075e-06	0.00264496								14.7102	0.00210886	0.00112463	0.533287
										16.3556	0.00332567	0.00121345	0.364873								15.3501	0.00110199	1.05272e-06	0.000955293								14.7545	0.00203859	0.00107247	0.526085
										16.4048	0.00337704	0.00117152	0.346908								15.3963	0.00106916	3.27822e-07	0.000306617								14.7989	0.00199102	0.000996211	0.500352
										16.454	0.00343686	0.0010933	0.318111								15.4424	0.00107579	9.13494e-08	8.49142e-05								14.8433	0.00196267	0.000903946	0.46057
										16.5032	0.0034947	0.000983346	0.281382								15.4886	0.00112985	0	0								14.8877	0.00194672	0.00080486	0.413443
										16.5524	0.0035364	0.000857139	0.242376								15.5347	0.00122938	0	0								14.932	0.00193548	0.000707075	0.365324
										16.6016	0.00354781	0.000739113	0.208329								15.5809	0.00135911	0	0								14.9764	0.00192461	0.000616238	0.320188
										16.6508	0.00351757	0.000654753	0.186138								15.6271	0.00149118	0	0								15.0208	0.00191653	0.000534861	0.279078
										16.7	0.00344001	0.000620325	0.180327								15.6732	0.00159199	0	0								15.0651	0.00191983	0.000462556	0.240936
										16.7492	0.00331621	0.000636205	0.191847								15.7194	0.00163321	0	0								15.1095	0.00194439	0.000396839	0.204094
										16.7983	0.00315512	0.000687836	0.218006								15.7656	0.00160231	0	0								15.1539	0.00199452	0.000334687	0.167803
										16.8475	0.00297294	0.000752783	0.253212								15.8117	0.00150797	0	0								15.1983	0.00206476	0.000274025	0.132715
										16.8967	0.00279152	0.000809816	0.290098								15.8579	0.00137746	0	0								15.2426	0.00214025	0.000215178	0.100539
										16.9459	0.00263478	0.000844086	0.320363								15.9041	0.00124756	0	0								15.287	0.00220204	0.000161414	0.0733022
										16.9951	0.00252478	0.000848014	0.335876								15.9502	0.00115214	0	0								15.3314	0.00223527	0.000118343	0.0529435
										17.0443	0.00247808	0.000819206	0.330581								15.9964	0.00111096	0	0								15.3758	0.00223593	9.32388e-05	0.0417003
										17.0935	0.00250301	0.000759026	0.303245								16.0426	0.00112451	0	0								15.4201	0.00221258	9.40295e-05	0.0424977
										17.1427	0.00259893	0.000672069	0.258594								16.0887	0.00117586	0	0								15.4645	0.00218274	0.000128671	0.0589495
										17.1919	0.00275565	0.000566863	0.20571								16.1349	0.00123871	0	0								15.5089	0.00216521	0.000203779	0.0941152
										17.2411	0.00295461	0.000455652	0.154217								16.1811	0.00128773	0	0								15.5533	0.00217379	0.000321988	0.148123
										17.2902	0.00317071	0.000353397	0.111457								16.2272	0.00130669	0	0								15.5976	0.00221342	0.000479206	0.2165
										17.3394	0.00337628	0.000276223	0.0818129								16.2734	0.0012923	0	0								15.642	0.00227997	0.000663072	0.290825
										17.3886	0.00354621	0.000239281	0.0674752								16.3196	0.00125303	0	0								15.6864	0.00236235	0.000854514	0.361722
										17.4378	0.00366469	0.000254686	0.0694973								16.3657	0.00120482	0	0								15.7308	0.0024463	0.00103236	0.422008
										17.487	0.00373019	0.000328811	0.0881488								16.4119	0.00116537	0	0								15.7751	0.00251908	0.00117862	0.467876
										17.5362	0.00375745	0.000460332	0.122512								16.4581	0.001148	0	0								15.8195	0.00257338	0.00128209	0.498211
										17.5854	0.00377557	0.000639115	0.169276								16.5042	0.00115723	0	0								15.8639	0.00260734	0.00133879	0.513471
										17.6346	0.00382128	0.000848152	0.221955								16.5504	0.0011878	0	0								15.9083	0.0026207	0.0013502	0.515208
										17.6838	0.00393052	0.00106692	0.271446								16.5966	0.00122791	0	0								15.9526	0.00260939	0.0013203	0.505983
										17.7329	0.004129	0.00127525	0.308853								16.6427	0.00126494	0	0								15.997	0.00256444	0.00125358	0.488831
										17.7821	0.00442771	0.00145774	0.329231								16.6889	0.00129011	0	0								16.0414	0.002477	0.00115441	0.466052
										17.8313	0.00482206	0.00160528	0.332903								16.7351	0.00129999	0	0								16.0858	0.00234697	0.001028	0.43801
										17.8805	0.00530512	0.00172244	0.324676								16.7812	0.00129596	0	0								16.1301	0.00218953	0.000882087	0.402866
										17.9297	0.00588201	0.00183402	0.311802								16.8274	0.00128198	0	0								16.1745	0.00203378	0.000728382	0.358142
										17.9789	0.00658692	0.00199147	0.302336								16.8736	0.00126353	0	0								16.2189	0.001914	0.000582045	0.304099
										18.0281	0.00748987	0.00227321	0.303505								16.9197	0.00124603	0	0								16.2633	0.00185721	0.000459128	0.247214
										18.0773	0.00868611	0.00277329	0.319279								16.9659	0.00123331	0	0								16.3076	0.00187312	0.000372705	0.198976
										18.1265	0.0102644	0.00357986	0.348763								17.012	0.00122661	0	0								16.352	0.00195116	0.000328999	0.168617
										18.1757	0.0122589	0.00474479	0.387049								17.0582	0.00122492	0	0								16.3964	0.00206535	0.000326235	0.157956
										18.2248	0.0146018	0.00625317	0.428248								17.1044	0.00122661	0	0								16.4408	0.00218355	0.000356303	0.163176
										18.274	0.017106	0.00800657	0.468055								17.1505	0.00123054	0	0								16.4851	0.00227735	0.000407742	0.179042
										18.3232	0.0194983	0.00983201	0.504248								17.1967	0.00123541	0	0								16.5295	0.00232863	0.000469004	0.201408
										18.3724	0.0214983	0.0115218	0.53594								17.2429	0.00123831	0	0								16.5739	0.00233215	0.000530233	0.227359
										18.4216	0.0229093	0.012892	0.562738								17.289	0.00123391	0	0								16.6183	0.00229525	0.000584419	0.254621
										18.4708	0.0236732	0.0138325	0.584308								17.3352	0.00121676	0	0								16.6626	0.00223444	0.000627766	0.280951
										18.52	0.023861	0.0143264	0.600414								17.3814	0.00118594	0	0								16.707	0.00217085	0.000659625	0.303856
										18.5692	0.0236126	0.0144337	0.611271								17.4275	0.00114802	0	0								16.7514	0.00212346	0.000681988	0.321168
										18.6184	0.023066	0.0142513	0.617846								17.4737	0.00111676	0	0								16.7958	0.00210333	0.000698233	0.331965
										18.6676	0.0223128	0.0138717	0.621696								17.5199	0.00110717	0	0								16.8401	0.0021101	0.000711507	0.337191
										18.7167	0.021396	0.0133571	0.624282								17.566	0.00112818	0	0								16.8845	0.0021329	0.000723439	0.339181
										18.7659	0.0203371	0.0127316	0.626029								17.6122	0.00117767	0	0								16.9289	0.00215526	0.000733555	0.340356
										18.8151	0.0191625	0.0119938	0.625902								17.6584	0.00124303	0	0								16.9733	0.0021618	0.000739531	0.34209
										18.8643	0.0179111	0.0111374	0.621818								17.7045	0.00130626	0	0								17.0176	0.00214347	0.000738304	0.344443
										18.9135	0.0166201	0.0101695	0.611882								17.7507	0.00135	0	0								17.062	0.00209947	0.000727416	0.346475
										18.9627	0.0153082	0.0091189	0.595689								17.7969	0.00136164	0	0								17.1064	0.00203543	0.00070563	0.346673
										19.0119	0.0139736	0.00803107	0.574732								17.843	0.00133469	0	0								17.1508	0.00196006	0.000672844	0.343278
										19.0611	0.0126141	0.00695977	0.551745								17.8892	0.00126831	0	0								17.1951	0.00188181	0.000629381	0.334455
										19.1103	0.0112468	0.00595449	0.529438								17.9354	0.00116712	0	0								17.2395	0.00180681	0.000575455	0.318493
										19.1595	0.00991768	0.00505504	0.509699								17.9815	0.00104195	0	0								17.2839	0.00173895	0.000511333	0.294046
										19.2086	0.00868619	0.00428546	0.493365								18.0277	0.000909223	0	0								17.3283	0.00168011	0.000438381	0.260923
										19.2578	0.00760243	0.00365054	0.480181								18.0739	0.000788198	0	0								17.3726	0.00163117	0.000360224	0.220838
										19.307	0.00669206	0.00313629	0.468658								18.12	0.000695406	0	0								17.417	0.00159363	0.000283782	0.178073
										19.3562	0.00595584	0.00271568	0.455969								18.1662	0.00063961	0	0								17.4614	0.00157164	0.000219298	0.139535
										19.4054	0.00537967	0.00235991	0.438671								18.2124	0.000620125	0	0								17.5057	0.00157427	0.000179086	0.113758
										19.4546	0.00494346	0.00204969	0.414627								18.2585	0.000629616	0	0								17.5501	0.00161506	0.00017585	0.108881
										19.5038	0.00462613	0.00178024	0.384823								18.3047	0.000659244	0	0								17.5945	0.00170954	0.00021993	0.128648
										19.553	0.00440679	0.00155965	0.35392								18.3509	0.000702732	0	0								17.6389	0.00186902	0.000316298	0.169232
										19.6022	0.00426572	0.00140051	0.328317								18.397	0.000757557	0	0								17.6832	0.00209421	0.000461857	0.22054
										19.6514	0.00418519	0.00130923	0.312825								18.4432	0.000823387	0	0								17.7276	0.00237274	0.000644652	0.271691
										19.7005	0.00414902	0.00127982	0.308462								18.4894	0.000898801	0	0								17.772	0.00268222	0.000847195	0.315856
										19.7497	0.00414077	0.00129254	0.31215								18.5355	0.00097899	0	0								17.8164	0.0029982	0.00105245	0.351027
										19.7989	0.00414274	0.00131995	0.318617								18.5817	0.00105505	0	0								17.8607	0.00330202	0.00124927	0.378335
										19.8481	0.0041376	0.00133727	0.3232								18.6278	0.00111533	0	0								17.9051	0.00358407	0.001434	0.400104
										19.8973	0.00411116	0.00133164	0.323909								18.674	0.00114913	0	0								17.9495	0.00384252	0.00160604	0.417966
										19.9465	0.00405608	0.00130484	0.3217								18.7202	0.00115095	0	0								17.9939	0.00407903	0.00176236	0.432055
										19.9957	0.0039725	0.00126849	0.319318								18.7663	0.00112358	0	0								18.0382	0.00429461	0.00189415	0.441053
										20.0449	0.00386679	0.00123312	0.3189								18.8125	0.00107872	0	0								18.0826	0.00448788	0.00198937	0.443277
										20.0941	0.00374753	0.00119952	0.320082								18.8587	0.0010337	0	0								18.127	0.00465451	0.00203814	0.437885
										20.1433	0.00362133	0.00115711	0.319526								18.9048	0.00100605	0	0								18.1714	0.00478832	0.00203748	0.42551
										20.1924	0.00348954	0.00109072	0.312568								18.951	0.00100764	0	0								18.2157	0.00488244	0.00199237	0.408068
										20.2416	0.00334831	0.00099083	0.295919								18.9972	0.00104105	0	0								18.2601	0.00493136	0.00191315	0.387955
										20.2908	0.00319233	0.000859952	0.269381								19.0433	0.00109981	0	0								18.3045	0.00493386	0.00181188	0.367234
										20.34	0.00302055	0.000712078	0.235744								19.0895	0.00117178	0	0								18.3489	0.00489505	0.0017007	0.347433
										20.3892	0.00284052	0.00056583	0.199199								19.1357	0.00124353	0	0								18.3932	0.00482663	0.0015932	0.330086
										20.4384	0.002667	0.000436971	0.163843								19.1818	0.00130402	0	0								18.4376	0.00474399	0.00150665	0.317592
										20.4876	0.00251525	0.000334862	0.133133								19.228	0.00134655	0	0								18.482	0.00466056	0.00146133	0.313552
										20.5368	0.00239343	0.000263866	0.110246								19.2742	0.00137036	0	0								18.5264	0.00458255	0.00147499	0.321871
										20.586	0.0022994	0.000226533	0.0985186								19.3203	0.00138073	0	0								18.5707	0.0045072	0.00155419	0.344824
										20.6352	0.0022239	0.000225335	0.101324								19.3665	0.00138749	0	0								18.6151	0.00442608	0.00168781	0.381333
										20.6843	0.00215767	0.000261122	0.12102								19.4127	0.00140134	0	0								18.6595	0.004332	0.00184725	0.426419
										20.7335	0.00209582	0.000329737	0.157331								19.4588	0.0014299	0	0								18.7039	0.00422416	0.00199556	0.472417
										20.7827	0.00203849	0.000420438	0.20625								19.505	0.00147559	0	0								18.7482	0.00411082	0.0021004	0.510943
										20.8319	0.00198811	0.00051851	0.260806								19.5512	0.00153567	0	0								18.7926	0.00400761	0.00214453	0.535114
										20.8811	0.00194805	0.000611685	0.313999								19.5973	0.0016032	0	0								18.837	0.00393248	0.0021289	0.541364
										20.9303	0.00192274	0.000696093	0.362033								19.6435	0.00166768	0	0								18.8814	0.00389957	0.00206794	0.530299
										20.9795	0.00191844	0.000778605	0.405854								19.6897	0.00171562	0	0								18.9257	0.00391239	0.00198137	0.506436
										21.0287	0.00194137	0.000871815	0.449072								19.7358	0.00173321	0	0								18.9701	0.00396045	0.00188677	0.476402
										21.0779	0.00199441	0.000985922	0.494342								19.782	0.00171049	0	0								19.0145	0.00402059	0.00179475	0.446389
										21.1271	0.00207523	0.00112125	0.540299								19.8282	0.0016459	0	0								19.0589	0.00406327	0.00170807	0.420368
										21.1762	0.00217708	0.00126615	0.581582								19.8743	0.00154769	0	0								19.1032	0.00406197	0.00162314	0.399595
										21.2254	0.00229248	0.00140016	0.610763								19.9205	0.00143142	0	0								19.1476	0.00400155	0.00153475	0.383539
										21.2746	0.00241615	0.00149994	0.620796								19.9667	0.00131437	0	0								19.192	0.00388193	0.00144144	0.37132
										21.3238	0.00254617	0.00154549	0.606986								20.0128	0.00120964	0	0								19.2364	0.00371636	0.00134934	0.363081
										21.373	0.00268325	0.0015258	0.568638								20.059	0.00112259	0	0								19.2807	0.00352455	0.00127092	0.36059
										21.4222	0.00282995	0.00144283	0.509843								20.1051	0.00105177	0	0								19.3251	0.00332458	0.0012186	0.366543
										21.4714	0.00298973	0.00131285	0.439119								20.1513	0.000993098	0	0								19.3695	0.00312752	0.0011964	0.382539
										21.5206	0.00316539	0.00116327	0.367498								20.1975	0.000944226	0	0								19.4139	0.00293686	0.00119536	0.407021
										21.5698	0.00335887	0.00102565	0.305356								20.2436	0.000905992	0	0								19.4582	0.00275265	0.00119644	0.43465
										21.6189	0.00357259	0.000928148	0.259797								20.2898	0.000881087	0	0								19.5026	0.00257593	0.00117959	0.457926
										21.6681	0.0038134	0.000890627	0.233552								20.336	0.000871237	0	0								19.547	0.00241037	0.00113368	0.470333
										21.7173	0.00409724	0.000923795	0.225468								20.3821	0.000875585	0	0								19.5914	0.00226016	0.0010611	0.469481
										21.7665	0.00444987	0.00103031	0.231537								20.4283	0.000890162	0	0								19.6357	0.00212617	0.000975025	0.458584
										21.8157	0.00490274	0.00120577	0.245938								20.4745	0.000908142	0	0								19.6801	0.00200391	0.000891689	0.444974
										21.8649	0.00548484	0.00143956	0.262461								20.5206	0.000921161	0	0								19.7245	0.00188483	0.000822429	0.436341
										21.9141	0.00621375	0.00171804	0.276491								20.5668	0.000922212	0	0								19.7688	0.00175965	0.000769747	0.437443
										21.9633	0.00708847	0.0020316	0.286606								20.613	0.000909242	0	0								19.8132	0.00162262	0.000727892	0.44859
										22.0125	0.00808713	0.00238184	0.294522								20.6591	0.00088721	0	0								19.8576	0.00147417	0.000686851	0.465922
										22.0617	0.00917021	0.00278536	0.30374								20.7053	0.000866144	0	0								19.902	0.00132062	0.00063735	0.482615
										22.1108	0.0102902	0.00326946	0.317724								20.7515	0.000856166	0	0								19.9463	0.00117206	0.000574486	0.490149
										22.16	0.0114043	0.00386251	0.338688								20.7976	0.000862455	0	0								19.9907	0.0010389	0.000498766	0.480088
										22.2092	0.0124837	0.00458337	0.367147								20.8438	0.000883602	0	0								20.0351	0.000928981	0.000414877	0.446593
										22.2584	0.0135173	0.00543609	0.402158								20.89	0.000913101	0	0								20.0795	0.000846198	0.000329243	0.389085
										22.3076	0.014507	0.00640916	0.441799								20.9361	0.000942576	0	0								20.1238	0.000790411	0.000248039	0.31381
										22.3568	0.0154594	0.00747821	0.483733								20.9823	0.000964618	0	0								20.1682	0.000758168	0.000176184	0.232382
										22.406	0.0163771	0.00860851	0.525642								21.0285	0.000975069	0	0								20.2126	0.000743504	0.000117028	0.1574
										22.4552	0.0172519	0.00975687	0.565552								21.0746	0.000974017	0	0								20.257	0.000738889	7.20693e-05	0.0975374
										22.5044	0.0180608	0.0108739	0.602071								21.1208	0.000964891	0	0								20.3013	0.000736408	4.07925e-05	0.0553939
										22.5536	0.0187693	0.0119061	0.634342								21.167	0.000951278	0	0								20.3457	0.000728993	2.10779e-05	0.0289137
										22.6027	0.0193422	0.0128013	0.661833								21.2131	0.000933903	0	0								20.3901	0.000711825	9.89579e-06	0.013902
										22.6519	0.0197573	0.0135129	0.683947								21.2593	0.000910253	0	0								20.4345	0.000683682	4.18804e-06	0.00612571
										22.7011	0.0200137	0.0140061	0.699823								21.3055	0.000878364	0	0								20.4788	0.000647301	1.5921e-06	0.00245959
										22.7503	0.0201272	0.0142592	0.708458								21.3516	0.000841617	0	0								20.5232	0.000609434	5.37808e-07	0.000882472
										22.7995	0.0201137	0.0142648	0.70921								21.3978	0.000810187	0	0								20.5676	0.000579173	1.67475e-07	0.000289163
										22.8487	0.0199755	0.0140275	0.702235								21.444	0.000797464	0	0								20.612	0.000565289	4.66679e-08	8.25559e-05
										22.8979	0.0196986	0.0135643	0.688594								21.4901	0.000813956	0	0								20.6563	0.000572839	0	0
										22.9471	0.0192641	0.0129061	0.669955								21.5363	0.000862326	0	0								20.7007	0.000600747	0	0
										22.9963	0.0186639	0.0120974	0.64817								21.5825	0.000936211	0	0								20.7451	0.000641617	0	0
										23.0455	0.0179106	0.0111938	0.62498								21.6286	0.00102218	0	0								20.7895	0.000683638	0	0
										23.0946	0.0170355	0.0102534	0.601884								21.6748	0.00110351	0	0								20.8338	0.000713929	0	0
										23.1438	0.0160809	0.00932652	0.579976								21.7209	0.00116508	0	0								20.8782	0.000721995	0	0
										23.193	0.0150918	0.00844792	0.55977								21.7671	0.00119847	0	0								20.9226	0.000703022	0	0
										23.2422	0.0141095	0.00763477	0.54111								21.8133	0.00120496	0	0								20.967	0.000660029	0	0
										23.2914	0.0131676	0.00689095	0.523328								21.8594	0.00119498	0	0								21.0113	0.000604283	0	0
										23.3406	0.0122882	0.00621488	0.50576								21.9056	0.00118378	0	0								21.0557	0.000552688	0	0
										23.3898	0.0114803	0.00560573	0.488292								21.9518	0.00118604	0	0								21.1001	0.000522932	0	0
										23.439	0.0107397	0.00506456	0.471575								21.9979	0.00121098	0	0								21.1445	0.000527773	0	0
										23.4882	0.0100518	0.00458969	0.456603								22.0441	0.00125933	0	0								21.1888	0.000570372	0	0
										23.5374	0.00939529	0.00417138	0.443986								22.0903	0.00132183	0	0								21.2332	0.00064315	0	0
										23.5865	0.00874578	0.00379057	0.433418								22.1364	0.00138085	0	0								21.2776	0.000730282	0	0
										23.6357	0.00808178	0.0034248	0.423767								22.1826	0.00141605	0	0								21.322	0.000812834	0	0
										23.6849	0.00739289	0.00305791	0.413629								22.2288	0.00141311	0	0								21.3663	0.000875095	0	0
										23.7341	0.00668652	0.00268708	0.401865								22.2749	0.00137038	0	0								21.4107	0.000909428	0	0
										23.7833	0.00598711	0.00232272	0.387953								22.3211	0.00129902	0	0								21.4551	0.000918104	0	0
										23.8325	0.00532557	0.00198092	0.371965								22.3673	0.00121682	0	0								21.4995	0.000911086	0	0
										23.8817	0.00472407	0.00167471	0.354506								22.4134	0.00114096	0	0								21.5438	0.000901008	0	0
										23.9309	0.0041863	0.00140847	0.336447								22.4596	0.00108369	0	0								21.5882	0.000897739	0	0
										23.9801	0.00370002	0.00117846	0.318502								22.5058	0.00105142	0	0								21.6326	0.00090505	0	0
										24.0293	0.00324917	0.000976539	0.30055								22.5519	0.00104444	0	0								21.677	0.000920441	0	0
										24.0784	0.00282602	0.000795074	0.28134								22.5981	0.00105632	0	0								21.7213	0.00093654	0	0
										24.1276	0.00243525	0.000629654	0.258558								22.6443	0.00107478	0	0								21.7657	0.000943709	0	0
										24.1768	0.00208914	0.000479924	0.229723								22.6904	0.00108584	0	0								21.8101	0.000933123	0	0
										24.226	0.00179995	0.000348386	0.193553								22.7366	0.00108019	0	0								21.8545	0.000900271	0	0
										24.2752	0.00157452	0.000238516	0.151485								22.7828	0.00105742	0	0								21.8988	0.000847747	0	0
										24.3244	0.00141446	0.000152623	0.107902								22.8289	0.00102532	0	0								21.9432	0.000785512	0	0
										24.3736	0.00131688	9.05678e-05	0.0687744								22.8751	0.000994795	0	0								21.9876	0.00072775	0	0
										24.4228	0.00127513	4.94786e-05	0.0388027								22.9213	0.000974268	0	0								22.0319	0.000687004	0	0
										24.472	0.0012781	2.47486e-05	0.0193635								22.9674	0.000966553	4.56747e-08	4.72553e-05								22.0763	0.000670308	0	0
										24.5212	0.00131077	1.12608e-05	0.008591								23.0136	0.000969546	2.09586e-07	0.000216169								22.1207	0.000678197	0	0
										24.5703	0.00135707	4.65133e-06	0.00342747								23.0598	0.000980189	6.90273e-07	0.000704224								22.1651	0.000706836	0	0
										24.6195	0.00140453	1.73183e-06	0.00123303								23.1059	0.000998892	2.08458e-06	0.00208689								22.2094	0.000750762	0	0
										24.6687	0.00144738	5.7526e-07	0.000397449								23.1521	0.00103224	5.61144e-06	0.00543617								22.2538	0.000803616	0	0
										24.7179	0.00148576	1.64834e-07	0.000110942								23.1982	0.00109216	1.36202e-05	0.0124709								22.2982	0.000857746	0	0
										24.7671	0.001522	4.59321e-08	3.01788e-05								23.2444	0.00119153	2.97881e-05	0.025								22.3426	0.000904113	0	0
										24.8163	0.00155661	0	0								23.2906	0.00133955	5.91324e-05	0.0441435								22.3869	0.000934023	0	0
										24.8655	0.00158807	0	0								23.3367	0.00154001	0.000107127	0.0695623								22.4313	0.000942222	0	0
										24.9147	0.00161551	0	0								23.3829	0.00179277	0.00017827	0.0994383								22.4757	0.000928735	0	0
										24.9639	0.00164295	0	0								23.4291	0.0020977	0.000275323	0.13125								22.5201	0.000898801	0	0
										25.0131	0.00167997	0	0								23.4752	0.00245798	0.000400463	0.162924								22.5644	0.000860213	0	0
										25.0622	0.00173846	0	0								23.5214	0.00287993	0.000558159	0.19381								22.6088	0.000819746	0	0
										25.1114	0.00182607	0	0								23.5676	0.00337076	0.00075909	0.225199								22.6532	0.000780697	0	0
										25.1606	0.00194059	0	0								23.6137	0.00393417	0.00102245	0.259889								22.6976	0.000742127	0	0
										25.2098	0.00206752	0	0								23.6599	0.00456608	0.00137292	0.300677								22.7419	0.000700302	0	0
										25.259	0.00218285	0	0								23.7061	0.00525314	0.0018326	0.348858								22.7863	0.000651486	0	0
										25.3082	0.00226026	0	0								23.7522	0.00597319	0.00240903	0.403308								22.8307	0.00059497	0	0
										25.3574	0.00227961	0	0								23.7984	0.00669863	0.00308571	0.460648								22.8751	0.000534032	0	0
										25.4066	0.0022333	0	0								23.8446	0.00739895	0.00381961	0.516237								22.9194	0.000474327	0	0
										25.4558	0.00212819	0	0								23.8907	0.00804194	0.0045486	0.56561								22.9638	0.000421493	0	0
										25.5049	0.00198325	0	0								23.9369	0.00859357	0.0052054	0.605732								23.0082	0.000379075	0	0
										25.5541	0.00182393	0	0								23.9831	0.00901778	0.00573096	0.635517								23.0526	0.000348386	0	0
										25.6033	0.00167576	0	0								24.0292	0.00927931	0.00608283	0.655526								23.0969	0.000330079	0	0
										25.6525	0.00155746	0	0								24.0754	0.00934907	0.00623712	0.667138								23.1413	0.00032536	0	0
										25.7017	0.00147565	4.59321e-08	3.11267e-05								24.1216	0.00921181	0.0061874	0.671681								23.1857	0.000335475	0	0
										25.7509	0.00142453	2.10767e-07	0.000147955								24.1677	0.00887303	0.00594416	0.669914								23.2301	0.000360387	0	0
										25.8001	0.00139097	7.86027e-07	0.000565091								24.2139	0.00836102	0.00553452	0.661943								23.2744	0.000397006	0	0
										25.8493	0.0013639	2.56379e-06	0.00187975								24.2601	0.00772357	0.0050012	0.647524								23.3188	0.000439158	0	0
										25.8985	0.00134355	7.42588e-06	0.00552705								24.3062	0.00701868	0.00439845	0.626678								23.3632	0.000479866	0	0
										25.9477	0.00134628	1.93809e-05	0.0143959								24.3524	0.00630267	0.00378323	0.600258								23.4076	0.000514515	0	0
										25.9968	0.0014037	4.6134e-05	0.0328661								24.3986	0.00562143	0.00320393	0.569949								23.4519	0.000543199	0	0
										26.046	0.00155722	0.000100972	0.0648413								24.4447	0.00500575	0.00269068	0.537519								23.4963	0.000570613	0	0
										26.0952	0.00185097	0.000204067	0.110249								24.4909	0.00447257	0.00225251	0.503626								23.5407	0.000603605	0	0
										26.1444	0.00232507	0.000383098	0.164769								24.5371	0.00402873	0.00188217	0.467187								23.5851	0.000647812	0	0
										26.1936	0.0030095	0.000671162	0.223014								24.5832	0.00367366	0.00156508	0.426028								23.6294	0.000705176	0	0
										26.2428	0.00391911	0.00110204	0.281197								24.6294	0.00340096	0.00128741	0.378543								23.6738	0.000773467	0	0
										26.292	0.00504924	0.00170279	0.337236								24.6756	0.00319874	0.00104028	0.325216								23.7182	0.000847619	0	0
										26.3412	0.00637318	0.00248476	0.389878								24.7217	0.00304929	0.000820159	0.268967								23.7626	0.000921881	0	0
										26.3904	0.00784201	0.00343673	0.438246								24.7679	0.00293099	0.000627651	0.214143								23.8069	0.000991434	0	0
										26.4396	0.00938845	0.00452273	0.481734								24.814	0.0028211	0.000466575	0.165388								23.8513	0.0010526	0	0
										26.4887	0.0109352	0.00568657	0.520023								24.8602	0.00270045	0.000341878	0.1266								23.8957	0.00110147	0	0
										26.5379	0.0124054	0.00686214	0.553156								24.9064	0.00255869	0.000257402	0.100599								23.9401	0.0011324	0	0
										26.5871	0.0137324	0.0079849	0.581465								24.9525	0.00239684	0.000213209	0.0889545								23.9844	0.00113924	0	0
										26.6363	0.0148666	0.00899989	0.605376								24.9987	0.00222654	0.000205269	0.0921922								24.0288	0.00111949	0	0
										26.6855	0.0157774	0.0098634	0.625159								25.0449	0.00206526	0.000227054	0.10994								24.0732	0.00107789	0	0
										26.7347	0.0164506	0.0105403	0.640727								25.091	0.0019306	0.000272345	0.141068								24.1176	0.00102679	0	0
										26.7839	0.0168817	0.0110025	0.65174								25.1372	0.00183494	0.000337275	0.183808								24.1619	0.000981301	0	0
										26.8331	0.0170691	0.0112302	0.657927								25.1834	0.00178157	0.00041888	0.235119								24.2063	0.000952732	0	0
										26.8823	0.0170098	0.0112174	0.659467								25.2295	0.00176492	0.000512984	0.290655								24.2507	0.000944973	0	0
										26.9315	0.0167001	0.0109741	0.657125								25.2757	0.00177379	0.000612329	0.345209								24.2951	0.000954894	0	0
										26.9806	0.0161393	0.010523	0.652011								25.3219	0.00179708	0.000708097	0.394027								24.3394	0.000975295	0	0
										27.0298	0.0153345	0.00989218	0.645091								25.368	0.00182899	0.000794019	0.434129								24.3838	0.000998181	0	0
										27.079	0.0143033	0.00910774	0.636759								25.4142	0.00186855	0.000869138	0.465139								24.4282	0.00101663	0	0
										27.1282	0.0130728	0.00819198	0.626645								25.4604	0.00191564	0.000936962	0.489111								24.4725	0.00102569	0	0
										27.1774	0.0116804	0.00716737	0.613623								25.5065	0.00196647	0.0010011	0.509086								24.5169	0.00102324	0	0
										27.2266	0.0101756	0.00606379	0.595913								25.5527	0.00201275	0.00106031	0.526797								24.5613	0.00100951	0	0
										27.2758	0.00862313	0.00492486	0.571122								25.5989	0.00204617	0.00110726	0.541138								24.6057	0.000985481	0	0
										27.325	0.0071018	0.00380907	0.536352								25.645	0.00206253	0.00113167	0.548682								24.65	0.000951793	0	0
										27.3742	0.00569613	0.00278243	0.488477								25.6912	0.00206356	0.00112552	0.545428								24.6944	0.000909523	0	0
										27.4234	0.00448077	0.00190452	0.425043								25.7374	0.00205444	0.00108712	0.529156								24.7388	0.00086291	0	0
										27.4725	0.00350435	0.0012129	0.346114								25.7835	0.00204002	0.00102134	0.500649								24.7832	0.000820893	4.66679e-08	5.68503e-05
										27.5217	0.00277981	0.000714313	0.256965								25.8297	0.00202264	0.000937323	0.463416								24.8275	0.000794304	1.67475e-07	0.000210845
										27.5709	0.00228546	0.000387102	0.169376								25.8759	0.00200192	0.000845052	0.42212								24.8719	0.000789833	5.37808e-07	0.000680914
										27.6201	0.00197582	0.000192242	0.097297								25.922	0.00197548	0.000752887	0.381116								24.9163	0.00080528	1.5921e-06	0.00197707
										27.6693	0.00179609	8.71531e-05	0.0485237								25.9682	0.00194015	0.000666709	0.343638								24.9607	0.000829745	4.14137e-06	0.00499114
										27.7185	0.0016947	3.59592e-05	0.0212187								26.0144	0.00189246	0.000590279	0.311911								25.005	0.000849635	9.68165e-06	0.0113951
										27.7677	0.00163044	1.34443e-05	0.00824584								26.0605	0.00182945	0.000525603	0.287301								25.0494	0.000856573	2.04193e-05	0.0238384
										27.8169	0.00157417	4.53848e-06	0.00288309								26.1067	0.0017496	0.000472602	0.27012								25.0938	0.000851572	3.88767e-05	0.0456529
										27.8661	0.00150833	1.34536e-06	0.000891952								26.1529	0.00165346	0.000428363	0.25907								25.1382	0.000843399	6.70878e-05	0.0795445
										27.9153	0.001426	3.02631e-07	0.000212223								26.199	0.00154418	0.000387425	0.250893								25.1825	0.000842803	0.000105502	0.12518
										27.9644	0.00133002	4.59321e-08	3.45349e-05								26.2452	0.00142771	0.0003436	0.240665								25.2269	0.000856099	0.000152308	0.177909
										28.0136	0.00123104	0	0								26.2913	0.00131299	0.000292867	0.223054								25.2713	0.000882712	0.000204037	0.231148
										28.0628	0.00114428	0	0								26.3375	0.00121116	0.000235626	0.194545								25.3157	0.000916815	0.000257197	0.280533
										28.112	0.0010847	0	0								26.3837	0.00113337	0.000176604	0.155823								25.36	0.000951792	0.000310331	0.326049
										28.1612	0.00106342	0	0								26.4298	0.00108851	0.00012288	0.112888								25.4044	0.000983893	0.000364927	0.370901
										28.2104	0.00108537	0	0								26.476	0.00108224	8.08669e-05	0.0747217								25.4488	0.00101282	0.000424144	0.418776
										28.2596	0.00114908	4.59321e-08	3.99729e-05								26.5222	0.00111737	5.50318e-05	0.0492511								25.4932	0.00103923	0.000489774	0.471284
										28.3088	0.00124823	2.10767e-07	0.000168853								26.5683	0.00119552	4.80302e-05	0.0401751								25.5375	0.00106229	0.000559368	0.526569
										28.358	0.00137397	7.40094e-07	0.000538653								26.6145	0.00131697	6.19216e-05	0.0470184								25.5819	0.00107957	0.00062555	0.579442
										28.4072	0.0015176	2.26116e-06	0.00148996								26.6607	0.00147925	9.89638e-05	0.0669013								25.6263	0.00108956	0.000678406	0.622641
										28.4563	0.00167243	6.12646e-06	0.0036632								26.7068	0.00167442	0.000161199	0.0962717								25.6707	0.00109549	0.000710151	0.648246
										28.5055	0.00183347	1.49613e-05	0.00816008								26.753	0.0018873	0.000248604	0.131725								25.715	0.00110734	0.000719384	0.649648
										28.5547	0.00199546	3.30082e-05	0.0165417								26.7992	0.00209726	0.000357215	0.170325								25.7594	0.0011412	0.000713096	0.624863
										28.6039	0.00215034	6.57937e-05	0.0305969								26.8453	0.00228327	0.000478587	0.209606								25.8038	0.00121586	0.000706007	0.580666
										28.6531	0.00228678	0.000118748	0.0519279								26.8915	0.00243177	0.000601328	0.24728								25.8482	0.00134688	0.000717329	0.532587
										28.7023	0.00239313	0.000194389	0.0812282								26.9377	0.00254313	0.000715021	0.281158								25.8925	0.00154106	0.000766625	0.497467
										28.7515	0.00246229	0.000289654	0.117636								26.9838	0.00263242	0.000814146	0.309277								25.9369	0.00179395	0.000868772	0.484279
										28.8007	0.00249619	0.000394708	0.158124								27.03	0.00272344	0.000900999	0.330832								25.9813	0.0020926	0.00102981	0.492121
										28.8499	0.00250708	0.000495479	0.197632								27.0762	0.00283776	0.00098511	0.347143								26.0257	0.0024227	0.00124437	0.513631
										28.8991	0.00251542	0.000579442	0.230356								27.1223	0.00298585	0.00107974	0.361618								26.07	0.00277651	0.00149685	0.539111
										28.9482	0.00254534	0.000642198	0.252304								27.1685	0.00316498	0.00119706	0.378221								26.1144	0.00315546	0.00176606	0.559683
										28.9974	0.00262042	0.000690294	0.263429								27.2147	0.0033645	0.00134391	0.399437								26.1588	0.00356509	0.00203188	0.569938
										29.0466	0.00276043	0.00073898	0.267705								27.2608	0.00357348	0.00151896	0.425064								26.2032	0.00400427	0.00228099	0.56964
										29.0958	0.00297943	0.000806442	0.27067								27.307	0.00378494	0.00171259	0.452475								26.2475	0.00445472	0.00250777	0.562946
										29.145	0.00328671	0.000909109	0.276601								27.3532	0.00399427	0.00190833	0.477767								26.2919	0.00487926	0.00271038	0.555489
										29.1942	0.00368914	0.00106097	0.287593								27.3993	0.00419432	0.00208641	0.497438								26.3363	0.00523097	0.00288454	0.551435
										29.2434	0.00419383	0.00127652	0.30438								27.4455	0.00437389	0.00222823	0.509439								26.3807	0.0054692	0.00302002	0.552186
										29.2926	0.00480747	0.00157239	0.327071								27.4917	0.0045203	0.00232143	0.513555								26.425	0.00557398	0.00310318	0.556726
										29.3418	0.00553217	0.00196479	0.355158								27.5378	0.00462599	0.00236312	0.510836								26.4694	0.00555084	0.00312387	0.562775
										29.3909	0.00635938	0.00246313	0.387322								27.584	0.00469158	0.00236053	0.503142								26.5138	0.00542504	0.00308152	0.568018
										29.4401	0.0072671	0.00306348	0.421554								27.6302	0.00472279	0.00232735	0.492792								26.5582	0.00522979	0.00298641	0.571039
										29.4893	0.00822297	0.00374643	0.455606								27.6763	0.00472297	0.00227734	0.482184								26.6025	0.00499565	0.0028556	0.571618
										29.5385	0.00919225	0.00448124	0.487502								27.7225	0.00468707	0.00221891	0.473411								26.6469	0.0047453	0.00270678	0.570413
										29.5877	0.0101457	0.00523392	0.515876								27.7687	0.00460258	0.00215265	0.467705								26.6913	0.00449347	0.00255362	0.568296
										29.6369	0.011062	0.0059751	0.540146								27.8148	0.00445664	0.00207389	0.465348								26.7356	0.00424827	0.00240357	0.565776
										29.6861	0.0119252	0.00668411	0.560501								27.861	0.00424435	0.00197801	0.466032								26.78	0.00401146	0.00225713	0.56267
										29.7353	0.012721	0.00734743	0.577583								27.9071	0.00397219	0.00186465	0.469426								26.8244	0.00377835	0.00210839	0.55802
										29.7845	0.013434	0.00795473	0.592132								27.9533	0.00365591	0.00173838	0.475499								26.8688	0.00353877	0.00194708	0.550214
										29.8337	0.014049	0.00849541	0.604697								27.9995	0.00331581	0.00160566	0.484244								26.9131	0.00328138	0.00176309	0.5373
										29.8828	0.0145513	0.00895846	0.615648								28.0456	0.00297226	0.00147103	0.494919								26.9575	0.00299992	0.00155236	0.517469
										29.932	0.0149279	0.00933434	0.625295								28.0918	0.00264317	0.00133514	0.50513								27.0019	0.00269801	0.00132029	0.489357
										29.9812	0.0151708	0.00961719	0.633929								28.138	0.00234237	0.00119562	0.510434								27.0463	0.00239058	0.00108066	0.452048
										30.0304	0.0152804	0.00980574	0.641719								28.1841	0.00207809	0.00104936	0.504962								27.0906	0.00209956	0.000850387	0.405031
										30.0796	0.0152691	0.00990305	0.648569								28.2303	0.00185306	0.000895249	0.483119								27.135	0.001846	0.000645027	0.34942
										30.1288	0.0151574	0.00991531	0.654155								28.2765	0.00166587	0.000735798	0.44169								27.1794	0.00164198	0.000476154	0.289987
										30.178	0.0149659	0.00985023	0.658179								28.3226	0.00151355	0.000577177	0.381341								27.2238	0.00148753	0.000351645	0.236396
										30.2272	0.0147048	0.00971456	0.660639								28.3688	0.00139322	0.000428069	0.307251								27.2681	0.0013731	0.000276461	0.20134
										30.2764	0.0143707	0.00951022	0.661778								28.415	0.0013016	0.000297527	0.228585								27.3125	0.00128727	0.000252392	0.196068
										30.3256	0.0139503	0.00923169	0.661754								28.4611	0.00123369	0.000192173	0.15577								27.3569	0.00122395	0.000277637	0.226837
										30.3747	0.0134288	0.00886685	0.660286								28.5073	0.00118259	0.000114533	0.0968498								27.4013	0.00118516	0.000346268	0.29217
										30.4239	0.0127969	0.00840284	0.656629								28.5535	0.0011409	6.25679e-05	0.0548407								27.4456	0.00117899	0.000448662	0.380546
										30.4731	0.0120553	0.00783446	0.649876								28.5996	0.00110298	3.11824e-05	0.0282711								27.49	0.00121401	0.00057226	0.47138
										30.5223	0.0112156	0.00717063	0.639343								28.6458	0.00106741	1.41009e-05	0.0132104								27.5344	0.00129472	0.000702756	0.542785
										30.5715	0.0103001	0.00643427	0.624678								28.692	0.00103745	5.77535e-06	0.00556688								27.5788	0.00142005	0.000826441	0.581982
										30.6207	0.00933886	0.0056561	0.605652								28.7381	0.00101991	2.13025e-06	0.00208866								27.6231	0.00158413	0.000933367	0.589198
										30.6699	0.00836447	0.00486765	0.581944								28.7843	0.00102145	6.90273e-07	0.000675776								27.6675	0.00177767	0.00101969	0.573608
										30.7191	0.00740632	0.00409769	0.553269								28.8305	0.00104399	2.09586e-07	0.000200755								27.7119	0.00198873	0.00108743	0.5468
										30.7683	0.00648601	0.00337216	0.519913								28.8766	0.0010821	4.56747e-08	4.22094e-05								27.7563	0.00220278	0.00114114	0.518048
										30.8175	0.00561805	0.0027144	0.483157								28.9228	0.00112445	0	0								27.8006	0.00240322	0.00118327	0.492369
										30.8666	0.00481479	0.00214241	0.444964								28.969	0.00115918	0	0								27.845	0.00257228	0.00121112	0.470837
										30.9158	0.00409093	0.00166404	0.406763								29.0151	0.00117957	0	0								27.8894	0.00269301	0.00121719	0.451981
										30.965	0.00346357	0.00127514	0.368158								29.0613	0.00118629	0	0								27.9338	0.00275238	0.00119278	0.433365
										31.0142	0.00294709	0.000962269	0.326515								29.1075	0.00118483	0	0								27.9781	0.00274515	0.00113295	0.412709
										31.0634	0.00254606	0.000709633	0.278718								29.1536	0.00118028	0	0								28.0225	0.0026764	0.0010399	0.388545
										31.1126	0.00225153	0.000504898	0.224247								29.1998	0.00117407	0	0								28.0669	0.0025621	0.000923088	0.360285
										31.1618	0.00204252	0.000341576	0.167232								29.246	0.00116449	0	0								28.1113	0.002426	0.000795395	0.327862
										31.211	0.00189147	0.000216685	0.114559								29.2921	0.00114941	0	0								28.1556	0.00229371	0.000668092	0.291271
										31.2602	0.00177124	0.000127438	0.0719485								29.3383	0.00112872	0	0								28.2	0.00218666	0.000547549	0.250404
										31.3094	0.00166075	6.88409e-05	0.0414517								29.3844	0.00110386	0	0								28.2444	0.00211701	0.000435498	0.205714
										31.3585	0.00154899	3.39591e-05	0.0219234								29.4306	0.00107599	0	0								28.2888	0.0020858	0.000332296	0.159313
										31.4077	0.00143566	1.5218e-05	0.0106								29.4768	0.00104418	0	0								28.3331	0.00208393	0.000239696	0.115021
										31.4569	0.00132838	6.17239e-06	0.00464655								29.5229	0.00100604	0	0								28.3775	0.00209572	0.000161173	0.0769056
										31.5061	0.00123747	2.26116e-06	0.00182724								29.5691	0.000960471	0	0								28.4219	0.00210349	9.99115e-05	0.0474979
										31.5553	0.00117091	7.40094e-07	0.000632066								29.6153	0.000909586	0	0								28.4663	0.0020923	5.68889e-05	0.0271897
										31.6045	0.00113132	2.10767e-07	0.000186302								29.6614	0.000858568	0	0								28.5106	0.00205381	3.04826e-05	0.014842
										31.6537	0.00111589	9.18642e-08	8.23238e-05								29.7076	0.000813134	0	0								28.555	0.00198875	1.75666e-05	0.00883297
										31.7029	0.00111851	2.10767e-07	0.000188436								29.7538	0.000776419	0	0								28.5994	0.0019068	1.54618e-05	0.00810876
										31.7521	0.00113358	7.86027e-07	0.0006934								29.7999	0.000747328	0	0								28.6438	0.00182246	2.32078e-05	0.0127344
										31.8013	0.00116051	2.47192e-06	0.00213002								29.8461	0.00072165	0	0								28.6881	0.001749	4.16186e-05	0.0237956
										31.8504	0.00120744	7.00435e-06	0.00580098								29.8923	0.000694985	0	0								28.7325	0.00169336	7.26537e-05	0.042905
										31.8996	0.00129335	1.78547e-05	0.013805								29.9384	0.000665561	0	0								28.7769	0.00165416	0.000118082	0.0713849
										31.9488	0.00144636	4.14009e-05	0.0286241								29.9846	0.000635709	0	0								28.8213	0.00162363	0.000178613	0.110008
										31.998	0.00169986	8.79329e-05	0.0517296								30.0308	0.000611158	0	0								28.8656	0.00159211	0.000253209	0.159039
										32.0472	0.00208736	0.000171902	0.082354								30.0769	0.000598799	0	0								28.91	0.001552	0.00033888	0.21835
										32.0964	0.0026388	0.000311315	0.117976								30.1231	0.000603997	0	0								28.9544	0.00150109	0.000430524	0.286808
										32.1456	0.00337794	0.000526355	0.155821								30.1693	0.000628656	0	0								28.9987	0.00144338	0.000520517	0.360623
										32.1948	0.00432156	0.000838061	0.193926								30.2154	0.000670838	0	0								29.0431	0.00138777	0.000599421	0.43193
										32.244	0.00547968	0.00126916	0.231612								30.2616	0.00072542	0	0								29.0875	0.00134419	0.00065831	0.489745
										32.2932	0.00685247	0.00184509	0.269259								30.3078	0.00078579	0	0								29.1319	0.00131943	0.000692391	0.524767
										32.3423	0.00843138	0.00259878	0.308227								30.3539	0.000845589	0	0								29.1762	0.00131497	0.000703465	0.534966
										32.3915	0.0101972	0.00357116	0.350209								30.4001	0.000900027	0	0								29.2206	0.00132897	0.000699523	0.526365
										32.4407	0.0121242	0.00480887	0.396633								30.4463	0.00094738	0	0								29.265	0.00135969	0.000691304	0.508427
										32.4899	0.0141882	0.00635407	0.447843								30.4924	0.000989296	0	0								29.3094	0.00140665	0.000687662	0.488864
										32.5391	0.016376	0.00823038	0.502587								30.5386	0.00102979	0	0								29.3537	0.00146851	0.000692578	0.47162
										32.5883	0.0186863	0.0104242	0.557853								30.5848	0.00107311	0	0								29.3981	0.00153918	0.00070491	0.457976
										32.6375	0.0211119	0.0128692	0.609572								30.6309	0.00112088	0	0								29.4425	0.00160698	0.000720126	0.448124
										32.6867	0.0236095	0.0154373	0.653859								30.6771	0.00117036	0	0								29.4869	0.00165791	0.000732768	0.441984
										32.7359	0.0260712	0.0179466	0.688368								30.7233	0.00121484	0	0								29.5312	0.00168097	0.000738472	0.439312
										32.7851	0.028324	0.0201902	0.712831								30.7694	0.00124635	0	0								29.5756	0.0016718	0.000734717	0.439476
										32.8342	0.0301684	0.0219826	0.728664								30.8156	0.00125916	0	0								29.62	0.00163263	0.000720484	0.441303
										32.8834	0.0314385	0.0232031	0.738048								30.8618	0.00125181	0	0								29.6644	0.00156905	0.000694977	0.44293
										32.9326	0.0320485	0.0238135	0.743046								30.9079	0.00122687	0	0								29.7087	0.00148699	0.000656445	0.441459
										32.9818	0.0319983	0.0238393	0.745017								30.9541	0.0011898	0	0								29.7531	0.00139105	0.000602379	0.43304
										33.031	0.0313403	0.0233281	0.744348								31.0002	0.00114724	0	0								29.7975	0.001285	0.000531275	0.413445
										33.0802	0.0301349	0.0223142	0.740477								31.0464	0.0011062	0	0								29.8419	0.0011733	0.000444932	0.379213
										33.1294	0.0284218	0.0208117	0.732244								31.0926	0.0010731	0	0								29.8862	0.00106266	0.00034975	0.329126
										33.1786	0.0262224	0.0188386	0.718418								31.1387	0.00105239	0	0								29.9306	0.000961616	0.000255392	0.265586
										33.2278	0.0235623	0.0164519	0.69823								31.1849	0.00104558	0	0								29.975	0.000878278	0.000171791	0.1956
										33.2769	0.0205053	0.0137718	0.67162								31.2311	0.00105152	0	0								30.0194	0.000817672	0.00010575	0.129331
										33.3261	0.0171786	0.0109785	0.639083								31.2772	0.00106792	0	0								30.0637	0.000779717	5.92493e-05	0.0759883
										33.3753	0.013778	0.00828231	0.601124								31.3234	0.00109234	0	0								30.1081	0.000759263	3.01009e-05	0.0396449
										33.4245	0.0105442	0.00587785	0.55745								31.3696	0.00112154	0	0								30.1525	0.000748274	1.3823e-05	0.0184732
										33.4737	0.00771017	0.00390194	0.506077								31.4157	0.00114965	0	0								30.1969	0.000738487	5.73347e-06	0.00776381
										33.5229	0.00544372	0.00241042	0.44279								31.4619	0.00116799	0	0								30.2412	0.00072385	2.12991e-06	0.00294247
										33.5721	0.00380323	0.00137877	0.362527								31.5081	0.00116731	0	0								30.2856	0.000701855	7.05283e-07	0.00100488
										33.6213	0.0027372	0.000727081	0.265629								31.5542	0.00114329	0	0								30.33	0.000673395	2.14143e-07	0.000318005
										33.6705	0.002118	0.000351946	0.166169								31.6004	0.00110003	0	0								30.3744	0.000641985	4.66679e-08	7.26932e-05
										33.7197	0.00179496	0.000155856	0.0868299								31.6466	0.00104995	0	0								30.4187	0.000612203	0	0
										33.7688	0.00163872	6.28044e-05	0.0383253								31.6927	0.00100839	0	0								30.4631	0.000587659	0	0
										33.818	0.00156284	2.29594e-05	0.0146908								31.7389	0.000986047	0	0								30.5075	0.000569473	0	0
										33.8672	0.00152149	7.47182e-06	0.00491086								31.7851	0.000984339	0	0								30.5519	0.000555866	0	0
										33.9164	0.00149428	2.14249e-06	0.0014338								31.8312	0.000995795	0	0								30.5962	0.000543357	0	0
										33.9656	0.00147207	4.86359e-07	0.000330391								31.8774	0.00100934	0	0								30.6406	0.000529069	0	0
										34.0148	0.00144922	4.59321e-08	3.16944e-05								31.9236	0.00101697	0	0								30.685	0.000512573	0	0
										34.064	0.00142233	0	0								31.9697	0.00101762	0	0								30.7294	0.000495904	0	0
										34.1132	0.00139005	0	0								32.0159	0.00101705	9.13494e-08	8.9818e-05								30.7737	0.000482302	0	0
										34.1624	0.00135249	0	0								32.0621	0.00102365	3.27822e-07	0.000320249								30.8181	0.000474398	0	0
										34.2116	0.00130952	0	0								32.1082	0.00104321	1.05272e-06	0.00100912								30.8625	0.000472841	0	0
										34.2607	0.00126138	0	0								32.1544	0.0010763	3.07075e-06	0.00285306								30.9069	0.000476475	0	0
										34.3099	0.0012113	0	0								32.2006	0.00111902	7.94255e-06	0.00709774								30.9512	0.000483781	0	0
										34.3591	0.00116678	0	0								32.2467	0.00116686	1.84705e-05	0.0158292								30.9956	0.000494771	0	0
										34.4083	0.00113725	0	0								32.2929	0.00121827	3.85294e-05	0.0316263								31.04	0.000512264	0	0
										34.4575	0.00112776	0	0								32.3391	0.00127498	7.24078e-05	0.0567912								31.0844	0.000541164	0	0
										34.5067	0.00113413	0	0								32.3852	0.00133908	0.000122739	0.0916593								31.1287	0.000585659	0	0
										34.5559	0.00114367	0	0								32.4314	0.00140966	0.000188532	0.133743								31.1731	0.000646571	0	0
										34.6051	0.00114191	0	0								32.4775	0.00148241	0.000263973	0.17807								31.2175	0.000719559	0	0
										34.6543	0.00112089	0	0								32.5237	0.00155237	0.000339819	0.218904								31.2619	0.00079573	0	0
										34.7035	0.00108423	0	0								32.5699	0.00161721	0.000406949	0.251636								31.3062	0.000864354	0	0
										34.7526	0.00104498	0	0								32.616	0.00167753	0.000460135	0.274293								31.3506	0.000916344	0	0
										34.8018	0.00101906	9.18642e-08	9.0146e-05								32.6622	0.00173452	0.000499411	0.287925								31.395	0.000947651	0	0
										34.851	0.00101904	3.29669e-07	0.000323509								32.7084	0.00178699	0.000527857	0.295389								31.4393	0.000960358	0	0
										34.9002	0.00105174	1.19645e-06	0.0011376								32.7545	0.00183215	0.000548162	0.299191								31.4837	0.000960553	0	0
										34.9494	0.00111962	3.58256e-06	0.0031998								32.8007	0.00186865	0.00056048	0.299938								31.5281	0.000954352	0	0
										34.9986	0.00122367	9.62122e-06	0.00786262								32.8469	0.00189972	0.000563726	0.296741								31.5725	0.000944361	0	0
										35.0478	0.00136433	2.33026e-05	0.0170799								32.893	0.00193335	0.000559104	0.289189								31.6168	0.000929424	0	0
										35.097	0.00154029	5.10096e-05	0.0331169								32.9392	0.00198005	0.000552675	0.279122								31.6612	0.000907543	0	0
										35.1462	0.00174711	0.000101244	0.0579493								32.9854	0.00205023	0.000555231	0.270813								31.7056	0.000879001	0	0
										35.1954	0.00197708	0.000182649	0.0923833								33.0315	0.00215245	0.000579379	0.269173								31.75	0.000847301	0	0
										35.2445	0.00222053	0.000300125	0.135159								33.0777	0.00229247	0.000637196	0.277952								31.7943	0.000816829	0	0
										35.2937	0.00246799	0.000450394	0.182494								33.1239	0.00247252	0.000738286	0.298597								31.8387	0.000790287	0	0
										35.3429	0.00271199	0.000618926	0.228218								33.17	0.00269101	0.000889148	0.330415								31.8831	0.000767428	0	0
										35.3921	0.00294942	0.000781145	0.264847								33.2162	0.00294283	0.00109139	0.370865								31.9275	0.00074579	0	0
										35.4413	0.00318473	0.000908936	0.285404								33.2624	0.00321975	0.0013394	0.415996								31.9718	0.000722896	0	0
										35.4905	0.00343096	0.000980539	0.285792								33.3085	0.00351002	0.00161983	0.461489								32.0162	0.000697114	0	0
										35.5397	0.00370874	0.000990638	0.267109								33.3547	0.00379717	0.00191373	0.50399								32.0606	0.000668389	0	0
										35.5889	0.00404204	0.000955474	0.236384								33.4009	0.00406086	0.00219991	0.541734								32.105	0.00063805	0	0
										35.6381	0.0044533	0.000911749	0.204736								33.447	0.00428062	0.00245762	0.574128								32.1493	0.000609127	0	0
										35.6873	0.00496012	0.000909723	0.183407								33.4932	0.00444244	0.0026676	0.60048								32.1937	0.000586081	0	0
										35.7364	0.00557245	0.00100307	0.180006								33.5394	0.0045434	0.0028142	0.619404								32.2381	0.000573916	0	0
										35.7856	0.00629184	0.00123914	0.196944								33.5855	0.00459081	0.00288944	0.629397								32.2825	0.000576192	0	0
										35.8348	0.00711156	0.00165014	0.232036								33.6317	0.00459689	0.00289735	0.630284								32.3268	0.000593297	0	0
										35.884	0.00801849	0.00224667	0.280186								33.6779	0.00457152	0.00285377	0.62425								32.3712	0.000621406	0	0
										35.9332	0.00899507	0.00301448	0.335126								33.724	0.00451887	0.00277942	0.61507								32.4156	0.000653227	0	0
										35.9824	0.0100202	0.00391636	0.390847								33.7702	0.00443832	0.00268976	0.606031								32.46	0.000680161	0	0
										36.0316	0.0110678	0.00489958	0.442688								33.8164	0.00432886	0.00258845	0.597951								32.5043	0.000694229	0	0
										36.0808	0.0121053	0.00590694	0.487962								33.8625	0.00419322	0.00246969	0.588972								32.5487	0.000690365	0	0
										36.13	0.0130959	0.00688829	0.525989								33.9087	0.00403954	0.00232703	0.576063								32.5931	0.000667595	0	0
										36.1792	0.0140047	0.0078076	0.557497								33.9548	0.00387989	0.00216271	0.557415								32.6375	0.000629743	9.33359e-08	0.000148213
										36.2283	0.0148068	0.00864387	0.583775								34.001	0.00372639	0.00199014	0.534067								32.6818	0.000585078	3.3495e-07	0.000572488
										36.2775	0.0154903	0.00938684	0.605982								34.0472	0.00358676	0.00182864	0.50983								32.7262	0.000543722	1.07562e-06	0.00197825
										36.3267	0.0160549	0.01003	0.62473								34.0933	0.00346104	0.00169428	0.489528								32.7706	0.000514568	3.1842e-06	0.0061881
										36.3759	0.016508	0.0105656	0.640025								34.1395	0.00334214	0.00159283	0.47659								32.815	0.000502692	8.28274e-06	0.0164768
										36.4251	0.016863	0.0109844	0.651387								34.1857	0.0032197	0.00151881	0.471723								32.8593	0.000509235	1.94566e-05	0.0382075
										36.4743	0.0171393	0.0112798	0.658123								34.2318	0.00308573	0.00145969	0.473045								32.9037	0.000533603	4.10802e-05	0.0769864
										36.5235	0.0173603	0.0114531	0.65973								34.278	0.00293824	0.00140288	0.477456								32.9481	0.000576101	7.84941e-05	0.13625
										36.5727	0.017545	0.0115156	0.65635								34.3242	0.00278044	0.0013406	0.482155								32.9925	0.000639809	0.000136144	0.212789
										36.6219	0.0176973	0.0114863	0.649042								34.3703	0.00261734	0.00127162	0.485845								33.0368	0.000730012	0.000215601	0.295338
										36.6711	0.0177996	0.011386	0.639678								34.4165	0.0024525	0.00119921	0.488975								33.0812	0.000851837	0.000314083	0.368713
										36.7202	0.0178165	0.011232	0.630431								34.4627	0.00228852	0.00112762	0.492728								33.1256	0.0010067	0.000424726	0.421899
										36.7694	0.0177061	0.0110337	0.623158								34.5088	0.00213022	0.00105886	0.497068								33.17	0.00118865	0.000538625	0.453141
										36.8186	0.0174316	0.010789	0.618933								34.555	0.00198656	0.000992171	0.499442								33.2143	0.00138339	0.000647166	0.467811
										36.8678	0.0169668	0.0104827	0.617837								34.6012	0.00186909	0.000925521	0.495171								33.2587	0.00156984	0.000742944	0.473261
										36.917	0.0162977	0.0100868	0.618906								34.6473	0.0017859	0.000858265	0.48058								33.3031	0.00172664	0.000818848	0.474243
										36.9662	0.0154235	0.00956561	0.620196								34.6935	0.00173561	0.000792355	0.456529								33.3475	0.00183852	0.000866721	0.471422
										37.0154	0.0143586	0.00888728	0.618953								34.7397	0.00170547	0.000731297	0.428795								33.3918	0.00190088	0.000877564	0.461661
										37.0646	0.013135	0.0080382	0.611966								34.7858	0.00167512	0.000677327	0.404345								33.4362	0.00191946	0.000844194	0.439808
										37.1138	0.0118011	0.00703547	0.596171								34.832	0.00162509	0.000628776	0.386917								33.4806	0.00190564	0.000765289	0.401592
										37.1629	0.0104139	0.00593035	0.569466								34.8782	0.00154442	0.000580041	0.375571								33.525	0.0018714	0.00064839	0.346474
										37.2121	0.00902936	0.00479931	0.531522								34.9243	0.00143509	0.000524021	0.365148								33.5693	0.00182518	0.000509516	0.279159
										37.2613	0.00769608	0.00372524	0.484044								34.9705	0.00131029	0.000456105	0.348094								33.6137	0.00177071	0.000368891	0.208329
										37.3105	0.00645417	0.00277655	0.430194								35.0167	0.0011882	0.000376798	0.317117								33.6581	0.00170728	0.000244699	0.143326
										37.3597	0.00533795	0.00199219	0.373213								35.0628	0.00108402	0.000291917	0.269291								33.7024	0.00163172	0.000148041	0.0907271
										37.4089	0.00437685	0.00137989	0.315271								35.109	0.00100453	0.000210147	0.209199								33.7468	0.00154119	8.13665e-05	0.0527945
										37.4581	0.00359189	0.000923714	0.257167								35.1552	0.000948017	0.000139584	0.147238								33.7912	0.00143605	4.05407e-05	0.0282308
										37.5073	0.0029895	0.000596366	0.199487								35.2013	0.000908371	8.50726e-05	0.093654								33.8356	0.00132208	1.82606e-05	0.0138121
										37.5565	0.00255677	0.000369275	0.14443								35.2475	0.000880717	4.7361e-05	0.0537755								33.8799	0.00120924	7.39971e-06	0.00611932
										37.6057	0.00226222	0.000217411	0.0961048								35.2937	0.000864065	2.39923e-05	0.0277667								33.9243	0.00110887	2.71438e-06	0.00244787
										37.6548	0.0020616	0.000120538	0.0584682								35.3398	0.000860734	1.10338e-05	0.0128191								33.9687	0.0010294	8.72759e-07	0.000847834
										37.704	0.00190788	6.23226e-05	0.0326659								35.386	0.000872995	4.57959e-06	0.00524584								34.0131	0.00097398	2.60811e-07	0.000267779
										37.7532	0.00176275	2.97945e-05	0.0169022								35.4322	0.00090011	1.72212e-06	0.00191324								34.0574	0.000940669	4.66679e-08	4.96114e-05
										37.8024	0.00160559	1.30386e-05	0.00812074								35.4783	0.000937265	5.72037e-07	0.000610325								34.1018	0.00092409	0	0
										37.8516	0.00143639	5.22659e-06	0.0036387								35.5245	0.000976067	1.63911e-07	0.00016793								34.1462	0.000918265	0	0
										37.9008	0.00127129	1.89666e-06	0.00149192								35.5706	0.00100712	4.56747e-08	4.5352e-05								34.1906	0.000917731	0	0
										37.95	0.00113222	6.21192e-07	0.00054865								35.6168	0.00102263	0	0								34.2349	0.000918196	0	0
										37.9992	0.00103533	1.64834e-07	0.000159209								35.663	0.00101913	0	0								34.2793	0.000916326	0	0
										38.0484	0.000983664	4.59321e-08	4.66949e-05								35.7091	0.000998556	0	0								34.3237	0.000909924	0	0
										38.0976	0.000966802	0	0								35.7553	0.000966475	0	0								34.3681	0.000899038	0	0
										38.1467	0.000967342	0	0								35.8015	0.000928923	0	0								34.4124	0.000885734	0	0
										38.1959	0.00096929	0	0								35.8476	0.000889142	0	0								34.4568	0.000874178	0	0
										38.2451	0.00096513	0	0								35.8938	0.000846908	0	0								34.5012	0.000868626	0	0
										38.2943	0.000957207	0	0								35.94	0.000800062	0	0								34.5456	0.000872292	0	0
										38.3435	0.000954146	0	0								35.9861	0.000747482	0	0								34.5899	0.000886904	0	0
										38.3927	0.000964244	0	0								36.0323	0.0006915	0	0								34.6343	0.000912505	0	0
										38.4419	0.000990994	0	0								36.0785	0.000637957	0	0								34.6787	0.000948226	0	0
										38.4911	0.00103141	0	0								36.1246	0.000594985	0	0								34.7231	0.000991778	0	0
										38.5403	0.00107895	0	0								36.1708	0.000570241	0	0								34.7674	0.00103993	0	0
										38.5895	0.00112685	0	0								36.217	0.000568827	0	0								34.8118	0.00108867	0	0
										38.6386	0.00117107	0	0								36.2631	0.000592069	0	0								34.8562	0.00113435	0	0
										38.6878	0.00121073	0	0								36.3093	0.000636751	0	0								34.9006	0.00117472	0	0
										38.737	0.00124624	0	0								36.3555	0.000696135	0	0								34.9449	0.00120865	0	0
										38.7862	0.00127716	0	0								36.4016	0.000760817	0	0								34.9893	0.00123586	0	0
										38.8354	0.00130035	0	0								36.4478	0.000821325	0	0								35.0337	0.00125496	0	0
										38.8846	0.00131117	0	0								36.494	0.000870402	0	0								35.0781	0.00126308	0	0
										38.9338	0.00130522	0	0								36.5401	0.000904501	0	0								35.1224	0.00125575	0	0
										38.983	0.00128104	0	0								36.5863	0.000923198	0	0								35.1668	0.00122901	0	0
										39.0322	0.00124001	0	0								36.6325	0.000927215	0	0								35.2112	0.00118278	0	0
										39.0814	0.00118545	0	0								36.6786	0.000916142	0	0								35.2556	0.00112286	0	0
										39.1305	0.00112087	0	0								36.7248	0.000887714	0	0								35.2999	0.00106172	0	0
										39.1797	0.00105053	0	0								36.771	0.000839384	0	0								35.3443	0.00101467	0	0
										39.2289	0.000980675	0	0								36.8171	0.000771644	0	0								35.3887	0.000994972	0	0
										39.2781	0.000920126	0	0								36.8633	0.000691125	0	0								35.4331	0.0010092	0	0
										39.3273	0.000878195	0	0								36.9095	0.000611118	0	0								35.4774	0.00105574	0	0
										39.3765	0.000860508	0	0								36.9556	0.000548129	0	0								35.5218	0.00112732	0	0
										39.4257	0.000866193	0	0								37.0018	0.000515607	0	0								35.5662	0.00121438	1.40004e-07	0.000115288
										39.4749	0.000887405	0	0								37.0479	0.000518014	0	0								35.6106	0.0013104	5.95762e-07	0.00045464
										39.5241	0.000913078	0	0								37.0941	0.000548687	0	0								35.6549	0.00141369	2.18171e-06	0.00154328
										39.5733	0.000933325	0	0								37.1403	0.000592624	0	0								35.6993	0.00152957	6.78262e-06	0.00443433
										39.6224	0.000943108	0	0								37.1864	0.000632696	0	0								35.7437	0.00166891	1.86323e-05	0.0111644
										39.6716	0.000942228	0	0								37.2326	0.000656179	0	0								35.7881	0.00184551	4.65505e-05	0.0252237
										39.7208	0.000934012	0	0								37.2788	0.000658259	0	0								35.8324	0.0020728	0.000105089	0.0506989
										39.77	0.000921904	0	0								37.3249	0.000642006	0	0								35.8768	0.00235991	0.000216116	0.0915782
										39.8192	0.000908221	0	0								37.3711	0.000615654	0	0								35.9212	0.00271071	0.000405712	0.14967
										39.8684	0.000893584	0	0								37.4173	0.000588814	0	0								35.9655	0.00312275	0.000698656	0.223731
										39.9176	0.000878533	0	0								37.4634	0.000570236	0	0								36.0099	0.00358776	0.00110868	0.309016
										39.9668	0.000864875	0	0								37.5096	0.000566187	0	0								36.0543	0.00409048	0.00163006	0.398502
										40.016	0.000856331	0	0								37.5558	0.00058111	4.56747e-08	7.85991e-05								36.0987	0.00460767	0.00223418	0.484883
										40.0652	0.000858154	0	0								37.6019	0.000617813	1.63911e-07	0.000265308								36.143	0.00511031	0.00287294	0.562185
										40.1143	0.000875291	0	0								37.6481	0.000677994	5.72037e-07	0.00084372								36.1874	0.00556899	0.00348904	0.626513
										40.1635	0.000911294	0	0								37.6943	0.000761404	1.67645e-06	0.00220179								36.2318	0.00596252	0.00402648	0.675298
										40.2127	0.000966828	0	0								37.7404	0.000864396	4.50703e-06	0.00521408								36.2762	0.0062819	0.00444032	0.706844
										40.2619	0.00104045	0	0								37.7866	0.0009787	1.07896e-05	0.0110244								36.3205	0.00652807	0.00470227	0.720315
										40.3111	0.001128	0	0								37.8328	0.00109157	2.34142e-05	0.02145								36.3649	0.00670254	0.00480376	0.716707
										40.3603	0.00122348	0	0								37.8789	0.0011895	4.61343e-05	0.0387846								36.4093	0.00679905	0.00475556	0.699445
										40.4095	0.00131823	0	0								37.9251	0.00126317	8.29158e-05	0.0656409								36.4537	0.00680226	0.00458305	0.673754
										40.4587	0.00140305	0	0								37.9713	0.00131292	0.000136725	0.104138								36.498	0.00669433	0.00431777	0.644989
										40.5079	0.00147072	0	0								38.0174	0.00134839	0.000208108	0.154338								36.5424	0.00646636	0.0039885	0.616808
										40.5571	0.00152006	4.59321e-08	3.02173e-05								38.0636	0.00138578	0.000294866	0.21278								36.5868	0.00612565	0.00361605	0.590313
										40.6062	0.00155679	1.64834e-07	0.000105881								38.1098	0.00144073	0.000392074	0.272136								36.6312	0.00569516	0.00321339	0.564231
										40.6554	0.00159146	6.21192e-07	0.000390328								38.1559	0.00152554	0.00049415	0.323918								36.6755	0.00520548	0.00278948	0.535873
										40.7046	0.00163358	1.85073e-06	0.00113293								38.2021	0.00164767	0.000596182	0.361833								36.7199	0.00468428	0.00235384	0.502498
										40.7538	0.00168633	5.06175e-06	0.00300163								38.2483	0.0018114	0.000696177	0.38433								36.7643	0.0041518	0.00191905	0.462222
										40.803	0.00174479	1.23714e-05	0.00709053								38.2944	0.00201774	0.000795291	0.394149								36.8087	0.00362162	0.00150138	0.41456
										40.8522	0.00179904	2.75033e-05	0.0152877								38.3406	0.00226258	0.000898028	0.396905								36.853	0.00310823	0.00111888	0.359974
										40.9014	0.00183994	5.55128e-05	0.0301709								38.3868	0.0025356	0.00100989	0.398285								36.8974	0.00263162	0.000788092	0.299471
										40.9506	0.00186399	0.000102324	0.0548949								38.4329	0.00281956	0.00113526	0.402639								36.9418	0.00221741	0.000520813	0.234875
										40.9998	0.00187461	0.000172702	0.0921266								38.4791	0.00309411	0.00127435	0.411862								36.9862	0.00189016	0.000320485	0.169554
										41.0489	0.00187958	0.000268252	0.142719								38.5253	0.00333834	0.00142217	0.426009								37.0305	0.00166378	0.000182532	0.109709
										41.0981	0.00188683	0.000385317	0.204213								38.5714	0.00353598	0.00156904	0.443734								37.0749	0.00153471	9.55907e-05	0.0622857
										41.1473	0.00190123	0.000514977	0.270865								38.6176	0.00367663	0.00170301	0.463198								37.1193	0.00148038	4.58194e-05	0.030951
										41.1965	0.00192373	0.000644891	0.335229								38.6637	0.00375862	0.00181332	0.482442								37.1637	0.00146529	2.0014e-05	0.0136588
										41.2457	0.00195201	0.000763058	0.390909								38.7099	0.00378792	0.0018927	0.499667								37.208	0.00145107	7.90213e-06	0.00544571
										41.2949	0.0019827	0.000861418	0.434467								38.7561	0.00377701	0.00193887	0.513334								37.2524	0.0014082	2.85439e-06	0.00202698
										41.3441	0.0020126	0.000938151	0.466139								38.8022	0.00374027	0.00195357	0.522307								37.2968	0.00132353	8.72759e-07	0.000659418
										41.3933	0.00204084	0.000997712	0.488874								38.8484	0.00368921	0.00194109	0.526152								37.3412	0.00120149	2.60811e-07	0.000217073
										41.4425	0.0020698	0.00104875	0.506694								38.8946	0.00362766	0.00190616	0.525452								37.3855	0.00105937	4.66679e-08	4.40526e-05
										41.4917	0.00210654	0.00110147	0.522879								38.9407	0.00354934	0.00185257	0.521947								37.4299	0.000919375	0	0
										41.5408	0.00216208	0.00116444	0.538577								38.9869	0.00344035	0.00178179	0.517909								37.4743	0.000802272	0	0
										41.59	0.0022497	0.00124328	0.552645								39.0331	0.00328436	0.00169288	0.515438								37.5187	0.000722466	0	0
										41.6392	0.00238064	0.00133976	0.562772								39.0792	0.00307098	0.00158282	0.515413								37.563	0.000686501	0	0
										41.6884	0.00256006	0.0014533	0.567682								39.1254	0.00280011	0.00144802	0.51713								37.6074	0.000692435	0	0
										41.7376	0.00278388	0.00158172	0.568173								39.1716	0.00248422	0.00128667	0.517937								37.6518	0.000730601	0	0
										41.7868	0.00304019	0.00172285	0.566691								39.2177	0.00214438	0.00110103	0.513448								37.6962	0.000786109	0	0
										41.836	0.00331316	0.00187385	0.565578								39.2639	0.00180709	0.000899374	0.497693								37.7405	0.000842936	0	0
										41.8852	0.00358876	0.00203114	0.565973								39.3101	0.00149848	0.000695056	0.463842								37.7849	0.000888542	0	0
										41.9344	0.00385858	0.00218912	0.567339								39.3562	0.00124125	0.000504201	0.406203								37.8293	0.000916821	0	0
										41.9836	0.00412118	0.00234038	0.567892								39.4024	0.00104935	0.000340782	0.324754								37.8737	0.000928097	0	0
										42.0327	0.00438055	0.00247701	0.565457								39.4486	0.000925069	0.000213384	0.230669								37.918	0.000926685	0	0
										42.0819	0.00464348	0.00259452	0.558745								39.4947	0.000858613	0.000123076	0.143343								37.9624	0.000917271	0	0
										42.1311	0.00491625	0.00269708	0.548605								39.5409	0.00083174	6.51768e-05	0.078362								38.0068	0.000902411	0	0
										42.1803	0.00520141	0.00280056	0.538423								39.5871	0.000825745	3.15207e-05	0.0381724								38.0512	0.000881975	0	0
										42.2295	0.00549611	0.00293021	0.533142								39.6332	0.000826735	1.3906e-05	0.0168204								38.0955	0.000854182	0	0
										42.2787	0.00579218	0.00311102	0.537107								39.6794	0.000829108	5.55975e-06	0.0067057								38.1399	0.000817835	0	0
										42.3279	0.00607948	0.0033561	0.552038								39.7256	0.000831847	2.00427e-06	0.00240942								38.1843	0.000774329	0	0
										42.3771	0.00634979	0.00365932	0.576289								39.7717	0.000835126	6.63386e-07	0.000794354								38.2286	0.000728953	0	0
										42.4263	0.0066012	0.00399775	0.605608								39.8179	0.0008361	1.63911e-07	0.000196042								38.273	0.000691106	0	0
										42.4755	0.00683986	0.00434149	0.634733								39.8641	0.000829891	4.56747e-08	5.5037e-05								38.3174	0.000672138	0	0
										42.5246	0.00707865	0.00466495	0.659018								39.9102	0.000811681	0	0								38.3618	0.000681387	0	0
										42.5738	0.00733322	0.00495268	0.675376								39.9564	0.000780189	0	0								38.4061	0.000721589	0	0
										42.623	0.00761492	0.00519971	0.682832								40.0026	0.000738635	0	0								38.4505	0.000785728	0	0
										42.6722	0.00792675	0.00540899	0.682372								40.0487	0.000694095	0	0								38.4949	0.000858292	0	0
										42.7214	0.00826139	0.00558979	0.676616								40.0949	0.000655448	0	0								38.5393	0.000920184	0	0
										42.7706	0.00860702	0.0057565	0.668814								40.141	0.00063058	0	0								38.5836	0.000956153	0	0
										42.8198	0.00895343	0.00592561	0.661825								40.1872	0.000624176	0	0								38.628	0.000959736	0	0
										42.869	0.00929875	0.00611023	0.657102								40.2334	0.000635782	0	0								38.6724	0.000933831	0	0
										42.9182	0.00964729	0.00631357	0.65444								40.2795	0.000659544	0	0								38.7168	0.000886921	0	0
										42.9674	0.0100033	0.00652709	0.652493								40.3257	0.000685654	0	0								38.7611	0.00082874	0	0
										43.0165	0.010361	0.00673377	0.649915								40.3719	0.000703949	0	0								38.8055	0.000767924	0	0
										43.0657	0.0106994	0.00691605	0.646396								40.418	0.000707923	0	0								38.8499	0.000712171	0	0
										43.1149	0.0109837	0.00706276	0.643024								40.4642	0.000697101	0	0								38.8943	0.000668749	0	0
										43.1641	0.0111741	0.00717259	0.641897								40.5104	0.000676394	0	0								38.9386	0.000643163	0	0
										43.2133	0.0112368	0.00725026	0.645226								40.5565	0.000652893	0	0								38.983	0.000637089	0	0
										43.2625	0.0111535	0.00729915	0.654425								40.6027	0.000632386	0	0								39.0274	0.000647048	0	0
										43.3117	0.0109247	0.00731247	0.669353								40.6489	0.000618052	0	0								39.0718	0.000666292	0	0
										43.3609	0.0105681	0.00727109	0.688024								40.695	0.00061133	0	0								39.1161	0.000688165	0	0
										43.4101	0.0101139	0.00714874	0.70682								40.7412	0.000613997	0	0								39.1605	0.000708126	0	0
										43.4593	0.00959908	0.00692442	0.721362								40.7874	0.00062871	0	0								39.2049	0.000723723	0	0
										43.5084	0.00905993	0.00659308	0.727719								40.8335	0.000657614	0	0								39.2493	0.000731991	0	0
										43.5576	0.00852531	0.00617017	0.723748								40.8797	0.000700016	0	0								39.2936	0.000728561	0	0
										43.6068	0.00801104	0.00568675	0.709864								40.9259	0.000751076	0	0								39.338	0.000708194	0	0
										43.656	0.00751878	0.00518039	0.688994								40.972	0.000802578	0	0								39.3824	0.000667439	0	0
										43.7052	0.00704072	0.00468559	0.665498								41.0182	0.0008453	0	0								39.4268	0.000607203	0	0
										43.7544	0.00656828	0.00422721	0.643579								41.0644	0.000871308	0	0								39.4711	0.000533755	0	0
										43.8036	0.00610055	0.00381738	0.625744								41.1105	0.000875626	0	0								39.5155	0.00045813	0	0
										43.8528	0.00564792	0.00345586	0.611883								41.1567	0.000856594	0	0								39.5599	0.000393173	0	0
										43.902	0.00522892	0.00313465	0.599483								41.2029	0.000816591	0	0								39.6043	0.000349861	0	0
										43.9512	0.00486283	0.0028449	0.585031								41.249	0.000761848	0	0								39.6486	0.000333403	0	0
										44.0003	0.00456184	0.00258396	0.566429								41.2952	0.000701878	0	0								39.693	0.000341442	0	0
										44.0495	0.00432641	0.00235617	0.544601								41.3414	0.000647404	0	0								39.7374	0.000365179	0	0
										44.0987	0.00414536	0.00216777	0.522938								41.3875	0.000607709	0	0								39.7818	0.000393225	0	0
										44.1479	0.00399898	0.00201819	0.504676								41.4337	0.000588816	0	0								39.8261	0.000416502	0	0
										44.1971	0.0038634	0.00189451	0.490373								41.4799	0.000592301	0	0								39.8705	0.000431177	0	0
										44.2463	0.00371473	0.0017729	0.477263								41.526	0.000615966	0	0								39.9149	0.00043935	0	0
										44.2955	0.00353479	0.00162797	0.460557								41.5722	0.000654384	0	0								39.9593	0.000446473	0	0
										44.3447	0.00331536	0.00144339	0.435365								41.6184	0.000700504	0	0								40.0036	0.000458139	0	0
										44.3939	0.0030608	0.00121954	0.398438								41.6645	0.000746709	0	0								40.048	0.00047693	0	0
										44.4431	0.00278489	0.000972781	0.349307								41.7107	0.000786601	0	0								40.0924	0.000501059	0	0
										44.4922	0.00250371	0.000728103	0.290809								41.7568	0.000815446	0	0								40.1368	0.000525093	0	0
										44.5414	0.00222845	0.0005095	0.228634								41.803	0.000830565	0	0								40.1811	0.000541692	0	0
										44.5906	0.00196198	0.000332428	0.169435								41.8492	0.000830965	0	0								40.2255	0.000544724	0	0
										44.6398	0.00170239	0.000201848	0.118567								41.8953	0.000816954	0	0								40.2699	0.000531986	0	0
										44.689	0.00144908	0.000113708	0.0784693								41.9415	0.000790607	0	0								40.3143	0.000507126	0	0
										44.7382	0.0012087	5.92785e-05	0.0490432								41.9877	0.00075593	0	0								40.3586	0.000478954	0	0
										44.7874	0.000996064	2.8439e-05	0.0285514								42.0338	0.000719364	0	0								40.403	0.00045809	0	0
										44.8366	0.00083057	1.25302e-05	0.0150863								42.08	0.000688642	0	0								40.4474	0.000452292	0	0
										44.8858	0.000728835	5.02693e-06	0.00689721								42.1262	0.000670778	0	0								40.4918	0.000462575	0	0
										44.9349	0.00069801	1.82369e-06	0.0026127								42.1723	0.000668744	0	0								40.5361	0.000483267	0	0
										44.9841	0.000731826	5.7526e-07	0.000786061								42.2185	0.000679645	0	0								40.5805	0.000504974	0	0
										45.0333	0.000811595	1.64834e-07	0.000203099								42.2647	0.000694942	0	0								40.6249	0.000519379	0	0
										45.0825	0.00091178	4.59321e-08	5.03763e-05								42.3108	0.000704065	0	0								40.6692	0.000522237	0	0
										45.1317	0.00100661	0	0								42.357	0.00069899	0	0								40.7136	0.000513893	0	0
										45.1809	0.00107627	0	0								42.4032	0.00067785	0	0								40.758	0.00049788	0	0
										45.2301	0.00110956	0	0								42.4493	0.000645362	0	0								40.8024	0.000479114	0	0
										45.2793	0.00110552	0	0								42.4955	0.000610077	0	0								40.8467	0.000462706	0	0
										45.3285	0.0010716	0	0								42.5417	0.000580562	0	0								40.8911	0.000452632	0	0
										45.3777	0.00102165	0	0								42.5878	0.000562142	0	0								40.9355	0.000451002	0	0
										45.4268	0.000971468	0	0								42.634	0.00055566	0	0								40.9799	0.0004573	0	0
										45.476	0.000934635	0	0								42.6802	0.00055779	0	0								41.0242	0.000469005	0	0
										45.5252	0.000918117	0	0								42.7263	0.000562669	0	0								41.0686	0.00048312	0	0
										45.5744	0.000921114	0	0								42.7725	0.00056391	0	0								41.113	0.000498263	0	0
										45.6236	0.000936045	0	0								42.8187	0.000556825	0	0								41.1574	0.000515884	0	0
										45.6728	0.00095249	0	0								42.8648	0.000539737	0	0								41.2017	0.00053952	0	0
										45.722	0.000961269	0	0								42.911	0.000514587	0	0								41.2461	0.000572412	0	0
										45.7712	0.000957766	0	0								42.9572	0.000485891	0	0								41.2905	0.000614146	0	0
										45.8204	0.0009431	0	0								43.0033	0.000459388	0	0								41.3349	0.00065846	0	0
										45.8696	0.000923479	0	0								43.0495	0.000440259	0	0								41.3792	0.000694227	0	0
										45.9187	0.000907784	0	0								43.0957	0.000432334	0	0								41.4236	0.00070957	0	0
										45.9679	0.000904179	0	0								43.1418	0.000438133	0	0								41.468	0.000697463	0	0
										46.0171	0.000917427	0	0								43.188	0.000459425	0	0								41.5124	0.000659239	0	0
										46.0663	0.000947543	0	0								43.2341	0.000497102	0	0								41.5567	0.000603956	0	0
										46.1155	0.000990977	0	0								43.2803	0.000549613	0	0								41.6011	0.000543678	0	0
										46.1647	0.00104245	0	0								43.3265	0.000610812	0	0								41.6455	0.000488239	0	0
										46.2139	0.0010969	0	0								43.3726	0.000669316	0	0								41.6899	0.00044237	0	0
										46.2631	0.00115047	0	0								43.4188	0.000711666	0	0								41.7342	0.000406708	0	0
										46.3123	0.00120099	0	0								43.465	0.000727742	0	0								41.7786	0.000381237	0	0
										46.3615	0.00124828	0	0								43.5111	0.000715812	0	0								41.823	0.000367629	0	0
										46.4106	0.00129339	0	0								43.5573	0.000683373	0	0								41.8674	0.000369276	0	0
										46.4598	0.00133623	0	0								43.6035	0.000643344	0	0								41.9117	0.000388227	0	0
										46.509	0.00137276	0	0								43.6496	0.000608227	0	0								41.9561	0.000422294	0	0
										46.5582	0.00139408	0	0								43.6958	0.00058512	0	0								42.0005	0.000463908	0	0
										46.6074	0.00138968	0	0								43.742	0.000574411	0	0								42.0449	0.000502037	0	0
										46.6566	0.00135356	0	0								43.7881	0.000571084	0	0								42.0892	0.00052672	0	0
										46.7058	0.00128924	0	0								43.8343	0.000568121	0	0								42.1336	0.000533052	0	0
										46.755	0.00120947	0	0								43.8805	0.000559905	0	0								42.178	0.00052319	0	0
										46.8042	0.00113107	4.59321e-08	4.06094e-05								43.9266	0.000544536	0	0								42.2224	0.000504095	0	0
										46.8534	0.00106739	1.64834e-07	0.000154428								43.9728	0.000524795	0	0								42.2667	0.000483222	0	0
										46.9025	0.00102441	6.67124e-07	0.000651229								44.019	0.000507129	0	0								42.3111	0.000464197	0	0
										46.9517	0.00100134	2.0615e-06	0.00205874								44.0651	0.000499476	0	0								42.3555	0.000445649	0	0
										47.0009	0.000996461	5.80185e-06	0.00582245								44.1113	0.000508084	0	0								42.3999	0.000423545	0	0
										47.0501	0.0010128	1.47245e-05	0.0145383								44.1575	0.000534675	0	0								42.4442	0.000395305	0	0
										47.0993	0.00106188	3.40972e-05	0.0321104								44.2036	0.000575207	0	0								42.4886	0.000363113	0	0
										47.1485	0.00116192	7.2165e-05	0.0621083								44.2498	0.000621307	4.56747e-08	7.35139e-05								42.533	0.000333888	0	0
										47.1977	0.00133255	0.000140548	0.105473								44.296	0.000664241	1.63911e-07	0.000246764								42.5774	0.000316585	0	0
										47.2469	0.00158786	0.000252936	0.159294								44.3421	0.000699833	6.63386e-07	0.00094792								42.6217	0.000317467	0	0
										47.2961	0.00193187	0.000422849	0.21888								44.3883	0.000731677	2.00427e-06	0.00273929								42.6661	0.000337182	0	0
										47.3453	0.00235848	0.000660268	0.279954								44.4345	0.000770638	5.60543e-06	0.00727375								42.7105	0.000370737	0	0
										47.3944	0.0028544	0.00096843	0.339276								44.4806	0.000831325	1.42069e-05	0.0170895								42.7549	0.000410431	0	0
										47.4436	0.00340274	0.00134173	0.394308								44.5268	0.000926715	3.25844e-05	0.0351612								42.7992	0.000449973	0	0
										47.4928	0.00398296	0.00176506	0.443153								44.573	0.00106473	6.85237e-05	0.064358								42.8436	0.000486347	0	0
										47.542	0.00456972	0.00221519	0.484754								44.6191	0.0012471	0.000132448	0.106205								42.888	0.000519239	0	0
										47.5912	0.00513136	0.00266261	0.51889								44.6653	0.00147178	0.000236895	0.160958								42.9323	0.000548235	0	0
										47.6404	0.00563244	0.00307581	0.546089								44.7115	0.0017353	0.00039416	0.227143								42.9767	0.000570721	0	0
										47.6896	0.00603976	0.00342534	0.567132								44.7576	0.00203403	0.000613676	0.301704								43.0211	0.000582177	0	0
										47.7388	0.00632867	0.00368849	0.582822								44.8038	0.0023631	0.000898656	0.380288								43.0655	0.00057877	0	0
										47.788	0.00648715	0.00385167	0.593739								44.8499	0.00271433	0.00124345	0.458106								43.1098	0.000560488	0	0
										47.8372	0.00651649	0.00391031	0.600064								44.8961	0.00307595	0.00163129	0.530337								43.1542	0.000532019	0	0
										47.8863	0.00643038	0.00386667	0.601312								44.9423	0.00343377	0.00203496	0.592631								43.1986	0.000501313	0	0
										47.9355	0.00625241	0.0037271	0.596107								44.9884	0.00377356	0.00242017	0.641349								43.243	0.000475969	0	0
										47.9847	0.00601106	0.00350032	0.582313								45.0346	0.00408173	0.00275299	0.674467								43.2873	0.000460209	0	0
										48.0339	0.00573082	0.00319688	0.55784								45.0808	0.00434442	0.00300777	0.692331								43.3317	0.000453573	0	0
										48.0831	0.00542319	0.00282989	0.521813								45.1269	0.00454637	0.00317232	0.697769								43.3761	0.000452177	0	0
										48.1323	0.00508124	0.0024161	0.475495								45.1731	0.00467238	0.00324739	0.695019								43.4205	0.000451555	0	0
										48.1815	0.00468547	0.00197725	0.421996								45.2193	0.00471054	0.0032416	0.688158								43.4648	0.000449251	0	0
										48.2307	0.00421696	0.00153965	0.365109								45.2654	0.00465601	0.00316538	0.679849								43.5092	0.000446143	0	0
										48.2799	0.0036741	0.00113188	0.30807								45.3116	0.004512	0.00302767	0.671026								43.5536	0.00044533	0	0
										48.3291	0.00307964	0.000779436	0.253093								45.3578	0.00428878	0.00283574	0.6612								43.598	0.000450053	0	0
										48.3782	0.00247724	0.000499114	0.20148								45.4039	0.00400143	0.00259671	0.648945								43.6423	0.000461705	0	0
										48.4274	0.0019169	0.000295211	0.154005								45.4501	0.00366768	0.00231865	0.632184								43.6867	0.000478866	0	0
										48.4766	0.00144026	0.000160379	0.111355								45.4963	0.00330579	0.00201089	0.608295								43.7311	0.000498128	0	0
										48.5258	0.00107044	7.96286e-05	0.0743889								45.5424	0.00293221	0.00168469	0.574545								43.7755	0.000514848	0	0
										48.575	0.000810367	3.59767e-05	0.0443955								45.5886	0.00256098	0.00135368	0.528578								43.8198	0.000524604	0	0
										48.6242	0.00064708	1.47289e-05	0.0227621								45.6348	0.00220453	0.00103462	0.469318								43.8642	0.00052435	0	0
										48.6734	0.000558788	5.43329e-06	0.00972334								45.6809	0.00187571	0.000745662	0.397537								43.9086	0.000514015	0	0
										48.7226	0.000522749	1.81764e-06	0.00347709								45.7271	0.0015878	0.000502392	0.316407								43.953	0.000497371	0	0
										48.7718	0.000520355	4.94503e-07	0.00095032								45.7733	0.0013522	0.000314073	0.232267								43.9973	0.000480618	0	0
										48.8209	0.000541145	1.37796e-07	0.000254638								45.8194	0.00117431	0.000180935	0.154077								44.0417	0.000469217	0	0
										48.8701	0.000582227	0	0								45.8656	0.00105149	9.55491e-05	0.0908702								44.0861	0.000463861	0	0
										48.9193	0.000645662	0	0								45.9118	0.000973701	4.60252e-05	0.0472683								44.1305	0.000459544	0	0
										48.9685	0.000732839	0	0								45.9579	0.000927154	2.01661e-05	0.0217505								44.1748	0.000448517	0	0
										49.0177	0.000839109	0	0								46.0041	0.000898874	7.97816e-06	0.00887573								44.2192	0.000425874	0	0
										49.0669	0.000950281	0	0								46.0503	0.0008799	2.8662e-06	0.00325741								44.2636	0.000393903	0	0
										49.1161	0.00104456	0	0								46.0964	0.000866767	8.99858e-07	0.00103818								44.308	0.000361897	0	0
										49.1653	0.00109902	0	0								46.1426	0.000859584	3.00935e-07	0.000350094								44.3523	0.0003418	0	0

## Sheet: cp pearl & connector (Fig. S1)
cpA	Axon length (μm)	Varicosity #	Pearl length (μm)	Pearl max cross sectional area (μm^2)	Connector length (μm)	Connector ave cross sectional area (μm^2)		cpB/C	Axon length (μm)	Varicosity #	Pearl length (μm)	Pearl max cross sectional area (μm^2)	Connector length (μm)	Connector ave cross sectional area (μm^2)		Combined data	cpA	Pearl length (μm)	Pearl max cross sectional area (μm^2)	Connector length (μm)	Connector ave cross sectional area (μm^2)	Varicosity frequency		cpB/C	Pearl length (μm)	Pearl max cross sectional area (μm^2)	Connector length (μm)	Connector ave cross sectional area (μm^2)	Varicosity frequency
Fig. 3B	49.1653	10	0.3640 (outlier)	0.2860 (outlier)	2.71528	0.0302875		Fig. 3B_cpB	46.1426	9	0.932547	0.0114613	0.193896	0.00525101				0.610633	0.00636841	0.253349	0.000959144	0.203396			0.335355	0.00130379	0.126781	0.000286085	0.146783
		0.203396	1.20023	0.0772718	3.19734	0.0157195				0.195048	0.877148	0.011789	2.28982	0.00470295				0.643046	0.00637233	0.314337	0.00102377	0.191459			0.404826	0.0015511	0.193896	0.000295651	0.157827
			1.16088	0.0400809	6.22744	0.0131186					0.489356	0.00525321	3.49012	0.00300309				0.708506	0.00657269	0.406598	0.00105848	0.144512			0.422429	0.0016376	0.271756	0.000312254	0.181564
			0.836228	0.0240666	3.1088	0.00524076					0.94178	0.00782064	0.600154	0.00367909				0.722872	0.00669993	0.705133	0.00112608	0.270723			0.489356	0.00190972	0.581687	0.000312254	0.185553
			1.2691	0.0203357	3.06945	0.00435516					0.757117	0.00934907	13.8497	0.00167072				0.779534	0.00702254	0.834017	0.00119164	0.287495			0.50372	0.00208579	0.600154	0.000323585	0.190677
			0.816552	0.0172222	2.98091	0.00314075					0.960246	0.00472297	2.64991	0.00213925				0.784153	0.00721815	1.17905	0.00123477	0.192916			0.520187	0.00208579	0.619077	0.000377452	0.195048
			1.19039	0.0151788	2.19387	0.00286781					1.22801	0.00459689	5.09669	0.00121602				0.794793	0.00828362	1.19249	0.00140184	0.200522			0.520187	0.00215652	0.76917	0.000377953	0.242258
			0.796876	0.0317744	1.82986	0.00382921					0.895614	0.00378792	3.94255	0.00103459				0.796876	0.00832023	1.46163	0.00147351				0.535235	0.00222101	0.823147	0.000442587	0.326229
			1.23958	0.0178509	2.58739	0.00308866					0.701718	0.00471054	5.64144	0.000762032				0.800749	0.00874547	1.57856	0.00162751				0.553528	0.00222151	0.870376	0.000537707	0.329688
			1.46586	0.0113177	5.05672	0.00200278							0.581687	0.0013729				0.816552	0.00894108	1.58959	0.00169864				0.566757	0.0022351	0.899492	0.00053992	0.2
					5.83392	0.00217723												0.836228	0.00917612	1.65743	0.00198643				0.568468	0.00230001	0.910408	0.000592737	0.21
								Fig. 3B_cpC	44.3523	7	1.20699	0.0127348	3.42571	0.00357742				0.851482	0.0092295	1.78318	0.00200278				0.633644	0.00230001	1.03539	0.000617548
Model 1	31.3383	6	1.99412	0.0477031	2.62747	0.0164495				0.157827	0.745492	0.004781	1.22474	0.00347509				0.862641	0.00936743	1.81226	0.0021274				0.648139	0.00230333	1.14347	0.00064715
		0.191459	1.36076	0.0216561	1.81226	0.0173535					0.94074	0.00508708	2.48497	0.00253602				0.921808	0.00981664	1.82986	0.00216033				0.66161	0.00241559	1.16725	0.000661348
			0.921808	0.0196068	2.62747	0.00888657					1.29574	0.00925953	1.18036	0.00356352				0.953162	0.0110866	1.85627	0.00217723				0.662777	0.00243981	1.18036	0.000680969
			1.03468	0.0156489	2.94101	0.00564726					1.49098	0.00493386	5.32494	0.00232002				1.03468	0.0113177	1.99566	0.00221238				0.664444	0.00246288	1.22474	0.000689398
			0.953162	0.0226014	5.18596	0.00378342					0.860866	0.00557398	6.7538	0.000969895				1.0475	0.0115049	2.00395	0.00228816				0.69191	0.00246876	1.28185	0.000694862
			1.08485	0.0173283	7.94511	0.00321248					0.807616	0.00680226	9.0524	0.00125234				1.05992	0.0122228	2.19387	0.00230668				0.701699	0.00247946	1.28185	0.000699882
					0.834017	0.0021274							7.53479	0.000661348				1.07186	0.0132156	2.20218	0.00240671				0.701718	0.00269286	1.34267	0.000705045
																		1.08485	0.0151328	2.2041	0.00243504				0.742181	0.00297097	1.3474	0.000712673
Model 2	48.4387	7	2.12268	0.0453422	6.19357	0.0360132		cpB/C Model 1	37.1505	9	1.11507	0.00130379	1.94766	0.000852217				1.11084	0.0151788	2.21034	0.00254703				0.745492	0.0029805	1.35469	0.000715487
		0.144512	1.59928	0.0683279	5.18554	0.0164195				0.242258	1.26375	0.00551165	2.52007	0.000724593				1.11465	0.0156489	2.24844	0.00283566				0.757117	0.0029805	1.371	0.000724593
			1.28911	0.0327549	3.17917	0.00636267					2.14837	0.0016376	2.16324	0.00115302				1.11757	0.0161088	2.58739	0.00286781				0.773117	0.00303989	1.371	0.000762032
			0.794793	0.0321121	4.19689	0.00821868					0.66161	0.014469	2.37882	0.0013985				1.12545	0.0171787	2.62747	0.00294465				0.775917	0.0030589	1.55	0.00077169
			0.862641	0.0209508	13.5018	0.00466602					0.535235	0.00432277	0.899492	0.00275215				1.15756	0.0172222	2.62747	0.00295765				0.779309	0.00328762	1.71614	0.000795861
			0.610633	0.0176854	4.51675	0.00230668					0.936662	0.00445146	4.14807	0.00082595				1.16088	0.0172848	2.71528	0.00308866				0.807616	0.00337251	1.94463	0.000818935
			1.11465	0.0172848	1.65743	0.00254703					0.773117	0.0030589	3.45673	0.000689398				1.19039	0.0173283	2.94027	0.00314075				0.809652	0.00343447	1.94766	0.000823388
					1.58959	0.00216033					1.27862	0.00297097	3.27088	0.000592737				1.20023	0.0176854	2.94101	0.00321248				0.809652	0.00363288	1.98365	0.00082595
											0.936662	0.0015511	2.05917	0.000617548				1.23958	0.0178509	2.98091	0.00325757				0.850135	0.00378792	1.98365	0.000852217
Model 4	24.3483	7	1.83678	0.00637233	1.78318	0.00331742							4.6387	0.000377953				1.2691	0.0196068	3.06853	0.00331742				0.856882	0.00386251	2.05917	0.000900275
		0.287495	1.12545	0.0110866	1.17905	0.00240671												1.28166	0.0203357	3.06945	0.00378342				0.860866	0.00397035	2.08516	0.000917329
			1.40803	0.00828362	1.46163	0.00425955		cpB/C Model 2	33.7186	11	0.809652	0.00518602	1.34267	0.00230951				1.28911	0.0209508	3.1088	0.00382921				0.870376	0.00413637	2.08516	0.000969895
			1.11084	0.00874547	1.85627	0.00221238				0.326229	0.809652	0.00604405	0.870376	0.00173872				1.36076	0.0216561	3.13097	0.00425955				0.877148	0.00432277	2.16324	0.000985018
			0.779534	0.00657269	1.57856	0.00140184					0.742181	0.004611	3.40054	0.00196138				1.40803	0.0226014	3.17917	0.00431772				0.881275	0.00443849	2.17439	0.000985018
			1.0475	0.00981664	2.20218	0.00147351					0.775917	0.00697684	0.76917	0.00191792				1.41202	0.0240666	3.19734	0.00435516				0.88151	0.00445146	2.28982	0.000985296
			1.07186	0.0132156	5.64188	0.00112608					0.701699	0.00328762	2.69884	0.00132815				1.42724	0.0317744	3.25071	0.00466602				0.895614	0.00452335	2.29402	0.00103253
					0.253349	0.00490701					0.566757	0.00489704	5.18178	0.000823388				1.43139	0.0321121	3.44364	0.00490701				0.895841	0.00452335	2.32502	0.00103459
											0.856882	0.0081564	0.823147	0.00151765				1.46586	0.0327549	3.59742	0.00523222				0.902499	0.00459689	2.35978	0.00110246
Model 5	20.7344	4	1.42724	0.00636841	3.75066	0.00325757					0.850135	0.00487767	2.69209	0.000985296				1.50183	0.0334964	3.75066	0.00524076				0.932547	0.004611	2.37882	0.00115302
		0.192916	1.43139	0.0122228	3.44364	0.00162751					0.404826	0.00518632	1.16725	0.00103253				1.59928	0.0400809	4.19689	0.00564726				0.936662	0.00471054	2.38847	0.00117059
			0.800749	0.00721815	6.67567	0.00105848					0.870376	0.00705637	1.98365	0.00077169				1.83678	0.0453422	4.51675	0.00595796				0.936662	0.00472297	2.48497	0.00118157
			0.784153	0.0092295	2.00395	0.00123477					1.10652	0.00481123	2.29402	0.0013122				1.99412	0.0477031	5.05672	0.00623269				0.94074	0.004781	2.48654	0.00119672
					0.406598	0.00295765							1.98365	0.000295651				2.12268	0.0683279	5.18554	0.00636267				0.94178	0.00481123	2.52007	0.00119672
																		2.72925	0.0772718	5.18596	0.00821868				0.948673	0.00487767	2.64991	0.00121602
Model 6	24.9349	5	2.72925	0.0334964	1.19249	0.00595796		cpB/C Model 3	36.3981	12	0.809652	0.00518602	1.28185	0.00284931						5.64188	0.00888657				0.954107	0.00489704	2.69209	0.00122499
		0.200522	1.41202	0.00894108	7.03018	0.00523222				0.329688	0.809652	0.00604405	1.28185	0.00147105						5.83392	0.0131186				0.960246	0.00493386	2.69884	0.00122499
			1.50183	0.00936743	3.59742	0.00431772					0.742181	0.004611	0.910408	0.0023674						6.19357	0.0157195				0.961391	0.00494852	2.81862	0.00124287
			1.15756	0.00702254	3.06853	0.00294465					0.775917	0.00697684	2.81862	0.00261045						6.22744	0.0164195				0.979184	0.00499796	2.85504	0.00124287
			0.708506	0.0151328	2.21034	0.00283566					0.701699	0.00328762	1.94463	0.00110246						6.67567	0.0164495				1.10209	0.00508708	3.20401	0.00124306
					0.314337	0.00623269					0.566757	0.00489704	4.5666	0.000917329						7.03018	0.0173535				1.10209	0.00518602	3.27088	0.00125234
											0.856882	0.0081564	4.09319	0.000699882						7.94511	0.0302875				1.10209	0.00518632	3.40054	0.00129189
											0.850135	0.00487767	0.619077	0.00129556						13.5018	0.0360132				1.10209	0.00525321	3.42571	0.00129556
											0.404826	0.00518632	2.35978	0.00144109											1.10652	0.00539498	3.45673	0.0013122
											0.870376	0.00705637	1.35469	0.000680969			AVE	1.17564	0.0199132	3.24846	0.00562166	0.213003			1.11507	0.00551165	3.49012	0.00132129
											1.10652	0.00481123	2.85504	0.00140228			SEM	0.0629934	0.002364	0.317881	0.000955475	0.0187002			1.12153	0.00557398	3.50263	0.00132815
											0.895841	0.0136683	1.14347	0.00137485											1.14138	0.00591497	3.76915	0.0013729
													1.3474	0.00124306											1.17989	0.00593737	3.76915	0.00137485
																									1.18717	0.00604405	3.7821	0.0013985
								cpB/C Model 4	21.5572	4	1.24231	0.00190972	0.271756	0.000705045											1.20252	0.00680226	3.83528	0.00140228
										0.185553	1.12153	0.00241559	3.50263	0.00129189											1.20699	0.00697684	3.83528	0.00144109
											1.26819	0.0022351	6.60842	0.000712673											1.22801	0.00705637	3.94255	0.00147105
											0.979184	0.00539498	4.22732	0.000442587											1.24231	0.00782064	4.09319	0.00151765
													2.32502	0.000377452											1.26375	0.0081564	4.14807	0.00156271
																									1.26819	0.00925953	4.22732	0.00167072
								cpB/C Model 5	20.9778	4	0.948673	0.00243981	2.17439	0.000818935											1.27862	0.00934907	4.36138	0.00173872
										0.190677	0.902499	0.00303989	4.36138	0.000694862											1.29574	0.0105258	4.5666	0.00191792
											0.50372	0.00443849	2.38847	0.000900275											1.36218	0.0114613	4.6387	0.00196138
											0.88151	0.00222151	3.7821	0.00053992											1.36218	0.011789	4.88754	0.00213925
													5.02461	0.000323585											1.49098	0.0127348	5.02461	0.00230951
																									1.91398	0.0136683	5.09669	0.00232002
								cpB/C Model 6	20.4383	3	0.335355	0.00230333	0.126781	0.00117059											2.14837	0.014469	5.18178	0.0023674
										0.146783	0.568468	0.00246288	1.55	0.00132129													5.32494	0.00253602
											1.91398	0.00269286	2.48654	0.00156271													5.64144	0.00261045
													13.4469	0.000715487													5.86179	0.00275215
																											6.60842	0.00284931
								cpB/C Model 7	22.0308	4	1.36218	0.00452335	2.08516	0.00122499													6.7538	0.00300309
										0.181564	1.10209	0.00208579	3.83528	0.00124287													6.87264	0.00347509
											0.520187	0.00230001	1.371	0.00119672													6.87264	0.00356352
											1.10209	0.0029805	3.76915	0.000985018													7.53479	0.00357742
													6.87264	0.000312254													9.0524	0.00367909
																											13.4469	0.00470295
								cpB/C Model 8	20.3715	4	1.14138	0.00386251	1.71614	0.00064715													13.8497	0.00525101
										0.196352	0.664444	0.00215652	3.20401	0.000795861
											0.648139	0.00222101	1.03539	0.00118157										AVE	0.923577	0.00487455	3.1638	0.00138501	0.215057
											1.20252	0.00247946	4.88754	0.000537707										SEM	0.0383301	0.000348203	0.276753	0.000109128	0.0184428
													5.86179	0.000286085
								cpB/C Model 9	33.4946	7	0.65012	0.0074857	0.154152	0.00360872
										0.208989	2.70101	0.00903188	3.97445	0.00221207
											0.449052	0.00839934	0.609907	0.00582624
											0.529479	0.00766754	7.60037	0.00175689
											0.931615	0.0030307	3.59242	0.00156945
											1.00534	0.00476993	2.89538	0.000977162
											0.991936	0.00291669	9.10838	0.000639621
								cpB/C Model 10

## Sheet: cp ORN morphometrics (Fig 6C)
Sensillum	Neuron	Nucleus Volume (micron^3)	Nucleus Surface Area (micron^2)	Soma Volume (micron^3)	Soma Surface Area (micron^2)	Soma center to cuticle base (micron)	ID Volume (micron^3)	ID Surface Area (micron^2)	OD Volume (micron^3)	OD Suface Area (micron^2)	Soma+ID (V)	Soma+ID (SA)	Soma+ID+OD (V)	Soma+ID+OD (SA)		Nucleus/Soma Volume	Relative Soma Volume	Relative Soma Surface Area	Relative ID Volume	Relative ID Surface Area	Relative (Soma+ID) Volume	Relative (Soma+ID) Surface Area
1	A	55.899	75.7829	199.862	214.383	7.68	2.00159	11.3611			201.864	225.744				0.279688	2.87898	2.87898	1.01241	0.906372	4.75541	2.59477
	B	27.091	47.9183	49.2556	88.8937	10.06	3.29216	17.8519			52.5478	106.746				0.550009	1.19377	1.19377	1.66519	1.4242	1.2379	1.22697
	C	23.9873	43.5888	40.4722	74.4648	4.76	1.97705	12.5347			42.4492	86.9995				0.592686	1	1	1	1	1	1
2	A	58.0826	76.0411	208.749	199.45	0.49	2.12923	10.1693			210.878	209.619				0.278241	2.71925	2.71925	2.33211	1.41154	4.99807	2.60229
	B	27.4006	46.6692	49.4206	82.5636	3.9	0.919675	6.30693			50.3403	88.8705				0.554437	1.12565	1.12565	1.00731	0.875425	1.19313	1.10327
	C	23.9477	43.7375	41.2789	73.3474	4.7	0.913004	7.20442			42.1919	80.5518				0.580144	1	1	1	1	1	1
3	A	53.254	72.9167	199.896	246.671	5.73	1.31606	7.17459			201.212	253.846				0.266409	3.35251	3.35251	1.45173	1.08386	4.85151	3.16525
	B	23.9289	46.8546	46.4474	89.5333	7.12	0.973224	6.56537			47.4206	96.0987				0.515183	1.21685	1.21685	1.07355	0.991821	1.14338	1.19827
	C	22.9577	42.1475	40.5676	73.5781	3.15	0.906545	6.61951			41.4741	80.1976				0.565912	1	1	1	1	1	1
5	A	46.6268	71.8784	171.394	240.301	-0.35	1.49592	8.76724			172.89	249.068				0.272045	3.77798	3.77798	1.88052	1.51387	4.99769	3.58904
	B	23.1138	41.0918	37.7099	63.6336	8.23	6.58061	28.685			44.2905	92.3186				0.612937	1.00044	1.00044	8.27247	4.95314	1.2803	1.3303
	C	19.7834	37.9112	33.7985	63.6056	4.39	0.795483	5.79127			34.594	69.3969				0.585334	1	1	1	1	1	1
6	A	49.7606	68.4361	174.179	204.553	11.2	2.61137	13.5224	11.5806	100.46	176.79	218.075	188.371	318.535		0.285687	2.99075	2.99075	0.770791	0.567596	4.62661	2.36475
	B	20.3532	39.519	35.3391	67.7233	5.68	0.798116	6.46906	0.423934	12.27	36.1372	74.1924	36.5612	86.4624		0.57594	0.990175	0.990175	0.235578	0.271535	0.945713	0.804521
	C	19.4951	39.3728	34.8237	68.3953	17.22	3.38791	23.824	0.262319	8.58	38.2116	92.2193	38.4739	100.799		0.559823	1	1	1	1	1	1
9	A	58.6769	75.1085	226.872	227.847	7.04	2.07563	17.6334	1.19 (tip truncated, excluded)	64.01 (tip truncated, excluded)	228.948	245.48				0.258634	3.51601	3.51601	0.784075	1.02091	5.80934	2.99092
	B	27.0016	47.4929	44.2465	71.6743	15.6	8.43002	40.0002			52.6765	111.674				0.610254	1.10604	1.10604	3.18446	2.31586	1.33662	1.36064
	C	22.561	40.3348	36.763	64.8028	0.42	2.64724	17.2723			39.4102	82.0751				0.613688	1	1	1	1	1	1
10	A	55.0509	73.86	212.116	211.695	3.27	2.36351	11.7389	10.3067	150	214.48	223.434	224.786	373.434		0.259532	2.57921	2.57921	2.39435	1.55302	5.0948	2.49268
	B	26.6162	45.7766	49.8254	84.2096	5.96	1.05484	7.41368	0.614151	18.49	50.8802	91.6233	51.4944	110.113		0.534189	1.02598	1.02598	1.06861	0.980804	1.20862	1.02217
	C	23.6952	43.7495	41.1106	82.0774	7.47	0.987118	7.55878	0.490468	12.42	42.0977	89.6362	42.5882	102.056		0.576377	1	1	1	1	1	1
11	A	51.6483	68.8376	191.811	196.579	5.48	1.42511	8.80458			193.236	205.384				0.269267	2.53092	2.53092	2.05941	1.84336	4.10922	2.49109
	B	25.9771	45.0681	47.6487	78.8123	7.39	0.960518	7.00645			48.6092	85.8187				0.54518	1.0147	1.0147	1.38803	1.4669	1.03369	1.04089
	C	25.8098	45.4568	46.333	77.6709	6.2	0.692	4.77638			47.025	82.4473				0.55705	1	1	1	1	1	1
12	A	52.6614	70.2392	182.694	200.939	3.75	1.6329	8.19823			184.327	209.137				0.288249	3.29614	3.29614	1.08904	0.79685	5.23264	2.93525
	B	21.5491	42.9171	39.2132	77.6715	-1.2	0.875074	6.66307			40.0883	84.3346				0.549537	1.2741	1.2741	0.583616	0.647636	1.13802	1.18364
	C	20.1991	37.4532	33.727	60.962	-0.4	1.4994	10.2883			35.2264	71.2503				0.5989	1	1	1	1	1	1
14	A	49.3554	67.5637	163.45	171.568	5.96	1.6329	6.21277			165.083	177.781				0.30196	2.67501	2.67501	1.08904	1.43825	4.97381	2.59697
	B	22.8219	39.982	39.8522	72.3112	11.23	0.875074	23.4279			40.7273	95.7391				0.572663	1.12744	1.12744	0.583616	5.42354	1.22708	1.39853
	C	18.4568	36.4365	31.691	64.1374	6.47	1.4994	4.31967			33.1904	68.4571				0.582399	1	1	1	1	1	1
15	A	44.7781	63.8322	153.678	162.609	4.82	1.64273	9.38381			155.321	171.993				0.291376	2.33523	2.33523	1.67086	1.39809	3.89131	2.25284
	B	23.8947	43.0382	42.2977	77.7722	6.85	3.17663	17.1656			45.4743	94.9378				0.564917	1.11689	1.11689	3.23103	2.55749	1.13929	1.24354
	C	21.4485	39.861	38.9316	69.633	7.12	0.983164	6.71189			39.9148	76.3449				0.550928	1	1	1	1	1	1
AVERAGE	A	52.3449	71.3179	189.518	206.963	5.00636	1.8479	10.2697	10.9436	125.23	191.366	217.233	206.579	345.985		0.277372	2.96836	2.96836	1.50312	1.23034	4.84913	2.73417
	B	24.5226	44.2116	43.7506	77.709	7.34727	2.53963	15.2323	0.519042	15.38	46.2902	92.9413	44.0278	98.2878		0.562295	1.10837	1.10837	2.02668	1.99167	1.17125	1.17389
	C	22.0311	40.9136	38.1361	70.2432	5.59091	1.48076	9.71829	0.376394	10.5	39.6169	79.9614	40.5311	101.428		0.578476	1	1	1	1	1	1
SEM	A	1.15111	1.00531	5.96009	6.52847	0.831287	0.112341	0.823044			6.00456	6.77762				0.00373108	0.120108	0.120108	0.166688	0.0999369	0.133208	0.101843
	B	0.6376	0.78312	1.3897	2.16965	1.08321	0.681174	2.95524			1.43374	2.60658				0.00783333	0.0246402	0.0246402	0.585208	0.442507	0.0280401	0.0453995
	C	0.600205	0.791017	1.12869	1.90131	1.17948	0.22224	1.53424			1.05226	2.15396				0.0048413	0	0	0	0	0	0
TOTAL AVERAGE						5.98152
TOTAL SEM						0.699405

## Sheet: IN_V vs OD_SA (Fig 6D & S5)
Fly odor-sensing neuron				Fly CO2-sensing neuron			Mosquito CO2-sensing neuron			Mosquito odor-sensing neuron
Identity	fORN_IN_V (micron^3)	fORN_OD_SA (micron^2)		ab1C_IN_V (micron^3)	ab1C_ON_SA (micron^2)		cpA_IN_V (micron^3)	cpA_OD_SA (micron^2)		cpB_IN_V (micron^3)	cpB_OD_SA (micron^2)	cpC_IN_V (micron^3)	cpC_OD_SA (micron^2)
ab1A	16.6197	125.55		9.91	40.651		2.61137	100.465		0.8	12.27	3.39	8.58
ab1B	15.9943	67.04		9.35	44.96		2.36	150.04		1.05	18.49	0.99	12.42
ab1D	5.16	14.2904		4.84	46.1741
ab1D	3.98	18.5066		6.56	54.746
ab1D	3.18	22.9891		5.52	30.6733
ab1D	2.57	12.1495		7.22	44.6286
ab1D	1.72	13.67		9.11	44.5237
ab1D	3.8	11.8275		10.06	47.0092
ab1D	3.64	26.0768		7.33	48.1537
ab1D	3.18	11.8519		8.04	38.0743
ab1D	3.08	13.4104		7.25	48.5641
ab1D	3.71	11.7652		5.59	49.9292
ab1D	3.59	24.1392		7.22	51.3773
ab1D	3.84	22.3252		4.92	38.2424
ab1D	3.71	13.6038		10.74	42.6935
ab1D	3.68	13.8571		6.5	44.3172
ab1D	5.16	19.49		9.1	47.3488
ab1D	5.08	15.3038		8.81	43.3901
ab1D	3.26	21.1558		8.89	43.5466
ab1D	3.77	22.9443		8.46	44.9608
ab1D	4.81	19.7745		8.57	42.1256
ab1D	2.39	14.3155		7.43	42.6889
ab1D	3.36	19.5177		7.52	39.3942
ab2A	20.0065	275.421
ab2B	3.32199	13.784
ab3A	15.6557	144.726
ab3B	2.44386	39.5492
ab4A	8.96163	97.278
ab4A	10.6905	99.1628
ab4A	8.65744	43.2252
ab4B	3.98504	33.1303
ab4B	2.73031	35.782
ab4B	4.17429	23.4674
ab5A	4.59956	24.2673
ab5A	3.06159	26.7512
ab5A	4.02938	33.568
ab5A	3.37951	24.4153
ab5B	2.06634	22.7068
ab5B	0.727883	10.7415
ab5B	1.44067	29.7191
ab5B	2.86178	31.9209

## Sheet: Nucleus Soma Ratio (Fig 6E)
	cpA					cpB + cpC (mORNs)					ab1C					fORNs
	Nucleus V (micron^3)	Soma V (micron^3)	N/S ratio			Nucleus V (micron^3)	Soma V (micron^3)	N/S ratio			Nucleus V (micron^3)	Soma V (micron^3)	N/S ratio			Nucleus V (micron^3)	Soma V (micron^3)	N/S ratio
	55.9	199.86	0.279696			27.4	49.42	0.554431			10.1	36.22	0.278851		ab1D	7.79	25.73	0.302759
	58.08	208.75	0.278228			23.95	41.28	0.580184			11.41	48.87	0.233477		ab1D	8.4	24.48	0.343137
	53.25	199.9	0.266383			23.93	46.45	0.515178			10.24	44.82	0.228469		ab1D	7.96	21.65	0.367667
	46.63	171.39	0.27207			22.96	40.57	0.565935			11.24	45.61	0.246437		ab1D	8.18	22.74	0.359719
	49.76	174.18	0.285681			23.11	37.71	0.612835			10.76	44.6	0.241256		ab1D	8.66	24.93	0.347373
	58.68	226.87	0.25865			19.78	33.8	0.585207			11.01	48.65	0.22631		ab1D	8.46	30.52	0.277195
	55.05	212.12	0.259523			19.5	34.82	0.560023			11.7	52.27	0.223838		ab1D	6.85	17.94	0.381828
	51.65	191.81	0.269277			20.35	35.34	0.575835			10.04	41.57	0.24152		ab1D	8.75	28.11	0.311277
	52.66	182.69	0.288248			27	44.25	0.610169			10.64	43.01	0.247384		ab1D	8.37	25.67	0.326062
	49.36	163.45	0.301988			22.56	36.76	0.613711			10.54	41.48	0.254098		ab1D	7.81	24.55	0.318126
	44.78	153.68	0.291385			26.62	49.83	0.534216			9.31	42.09	0.221193		ab1D	7.4	22.79	0.324704
AVE	52.3455	189.518	0.277375			23.7	41.11	0.576502			11.13	50.59	0.220004		ab1D	7.81	24.55	0.318126
SEM	1.34793	6.78922	0.00413332			25.98	47.65	0.545226			10.36	44.27	0.234019		ab1D	7.4	22.79	0.324704
						25.81	46.33	0.55709			10.05	38.38	0.261855		ab1D	8.87	25.45	0.348527
						21.55	39.21	0.549605			12.46	51.1	0.243836		ab1D	8.18	21.92	0.373175
						20.2	33.73	0.598873			13.9	53.1	0.26177		ab1D	9.67	29.7	0.325589
						22.82	39.85	0.572647		AVE	10.9306	45.4144	0.24152		ab1D	9.81	26.3	0.373004
						18.46	31.69	0.582518		SEM	0.27442	1.24343	0.00415876		ab1A	15.92	65.8	0.241945
						23.89	42.3	0.564775							ab1A	17.12	74.1	0.231039
						21.45	38.93	0.550989							ab1B	16.16	65.1	0.248233
					AVE	23.051	40.5515	0.570298							ab1B	15.78	56.8	0.277817
					SEM	0.587312	1.21278	0.00584795							ab2A	18.42	93.69	0.196606
															ab2A	16.29	73.72	0.220971
															ab2B	9.98	30.51	0.327106
															ab3A	15.88	59.99	0.264711
															ab3B	11.99	37.65	0.318459
															ab4A	16.04	66.9	0.239761
															ab4A	16.53	75.29	0.219551
															ab4A	14.58	87.58	0.166476
															ab4A	18.17	80.95	0.22446
															ab4B	11.36	33.1	0.343202
															ab4B	11.32	37.86	0.298996
															ab4B	11.36	35.79	0.317407
															ab4B	10.39	44.88	0.231506
															ab5A	11.14	34.2	0.325731
															ab5A	10.32	49.57	0.20819
															ab5B	10.32	31.67	0.32586
															AVE	11.3362	42.0262	0.295973
															SEM	0.597195	3.61775	0.0093346

## Sheet: Soma position (Fig S6B)
cp ORN soma position (micron)	cpA	7.68		fly ORN soma position (micron)	ab1C	7.62
(from the center of mass to cuticle base)	cpB	10.06		(from the center of mass to cuticle base)	ab1C	6.4
	cpC	4.76			ab1C	8.64
	cpA	0.49			ab1C	12.93
	cpB	3.9			ab1C	12.51
	cpC	4.7			ab1C	5.13
	cpA	5.73			ab1C	5.12
	cpB	7.12			ab1C	12.14
	cpC	3.15			ab1C	9.14
	cpA	-0.35			ab1C	6.24
	cpB	8.23			ab1C	7.9
	cpC	4.39			ab1C	12.15
	cpA	11.2			ab1C	11.99
	cpB	5.68			ab1C	7.14
	cpC	17.22			ab1C	10.35
	cpA	7.04			ab1C	10.33
	cpB	15.6			ab1C	11.45
	cpC	0.42			ab1C	11.21
	cpA	3.27			ab1D	11.72
	cpB	5.96			ab1D	15.88
	cpC	7.47			ab1D	11.11
	cpA	5.48			ab1D	9.98
	cpB	7.39			ab1D	9.8
	cpC	6.2			ab1D	9.86
	cpA	3.75			ab1D	14.56
	cpB	-1.2			ab1D	14
	cpC	-0.4			ab1D	4.6
	cpA	5.96			ab1D	8.76
	cpB	11.23			ab1D	13.9
	cpC	6.47			ab1D	6.15
	cpA	4.82			ab1D	9.55
	cpB	6.85			ab1D	9.59
	cpC	7.12			ab1D	20.05
					ab1D	12.82
AVE		5.98152			ab1D	9.26
SEM		0.710249			ab1D	12.54
					ab1D	12.09
					ab1D	8.48
					ab1D	7.02
				AVE		10.2592
				SEM		0.514912

## Sheet: % OD encased (Fig S6C) 
cpA ORN	0.789199		ab1C ORN	0.647266
(% of outer dendrite encased in sensillum)	0.858898		(% of outer dendrite encased in sensillum)	0.620766
				0.625352
AVE	0.824048			0.55585
SEM	0.0348494			0.66268
				0.625099
				0.54906
				0.647533
				0.634441
				0.49261
				0.665227
				0.677376
				0.649066
				0.639048
				0.6246
				0.650273
				0.614666
				0.60331
				0.66631
				0.610413
				0.649163
				0.524221
				0.656764
				0.621352
			AVE	0.621352
			SEM	0.00954801
